# Supplementary material for: Integrated in vivo combinatorial functional genomics and spatial transcriptomics of tumours to decode genotype-to-phenotype relationships
Source: Nat Biomed Eng. 2025 Jul 28;10(1):125–43. doi: 10.1038/s41551-025-01437-1 (PMC12823398; doi:10.1038/s41551-025-01437-1)
Supplement: Supplementary file 4 — Statistical source data. Exact numbers (n counts) for HCC and CCA nodules in two liver sections from four animals each from three groups analysed. [file 41551_2025_1437_MOESM4_ESM.xlsx]

## Sheet: Fig.7d
group	animal	section	number HCC	number CCC	total nodule count	FFPE_sampleID
all8	1	1	31	4	35	#65
all8	1	2	49	6	55	#66
all8	2	1	71	7	78	#63
all8	2	2	69	4	73	#64
all8	3	1	26	8	34	#67
all8	3	2	30	6	36	#69
all8	4	1	35	2	37	#40
all8	4	2	52	4	56	#42
leave-out-VEGFA	1	1	68	1	69	#55
leave-out-VEGFA	1	2	83	2	85	#56
leave-out-VEGFA	2	1	54	1	55	#47
leave-out-VEGFA	2	2	75	0	75	#48
leave-out-VEGFA	3	1	47	2	49	#43
leave-out-VEGFA	3	2	80	1	81	#44
leave-out-VEGFA	4	1	58	0	58	#52
leave-out-VEGFA	4	2	53	1	54	#53
leave-ou-CTNNB	1	1	3	17	20	#80
leave-ou-CTNNB	1	2	1	11	12	#81
leave-ou-CTNNB	2	1	0	20	20	#78
leave-ou-CTNNB	2	2	3	18	21	#79
leave-ou-CTNNB	3	1	4	10	14	#76
leave-ou-CTNNB	3	2	0	13	13	#77
leave-ou-CTNNB	4	1	1	11	12	#82
leave-ou-CTNNB	4	2	1	6	7	#83
