# Supplementary material for: Integrated in vivo combinatorial functional genomics and spatial transcriptomics of tumours to decode genotype-to-phenotype relationships
Source: Nat Biomed Eng. 2025 Jul 28;10(1):125–43. doi: 10.1038/s41551-025-01437-1 (PMC12823398; doi:10.1038/s41551-025-01437-1)
Supplement: Supplementary file 5 — Heatmap source data. Feature coefficients derived from the GLM. [file 41551_2025_1437_MOESM5_ESM.xlsx]

## Sheet: Tabelle1
Gene	MYC-plasmid	mtCtnnb1-plasmid	VEGFA-plasmid	shMLL3-plasmid	NICD-plasmid	shRen-plasmid	shTrp53-plasmid	shPTEN-plasmid
Ctsd	-0.0022138471	0.001282291	-0.010924067	-0.00047558735	-0.2198312	0.005058472	0.00067459536	0.0013213457
Chpt1	-0.0035907514	0.064591385	-0.003916571	0.30238694	-0.64469284	-0.0014037567	0.09295545	0.03846563
Cbr3	0.0011277752	-22894201	0.12171782	16318623	0.00047287194	-0.021174315	0.0013137107	-0.47518104
Irs4	-0.00066714914	-37283964	0.00519222	19132125	-0.0017864	-0.005359513	0.0009129151	-0.009363894
Ppp1r1b	0.0015091853	-25454879	0.7714716	12832198	0.009659428	-0.010347637	0.0054073795	-0.0052089994
Krt19	0.0029966899	-32882297	0.805938	23389003	0.0043792855	0.00094072067	0.044841643	0.0009636046
Sycn	0.005954977	-25788038	0.0041321637	0.7123112	0.003229355	-0.0029535017	0.002724797	-0.19607584
Epcam	0.00074031827	-2061854	0.5145213	10597875	0.00210261	-0.0032869338	0.005452281	-0.00094952044
Car9	0.0006286223	-2585051	0.0075029964	10778766	0.0063672676	0.00083305297	-0.00084102555	-0.004079123
Slc15a2	-0.0006943027	-24389246	0.08782213	0.7856004	0.0022721007	-0.0035786454	-0.0012029334	-0.0035715525
Ezr	0.0032770543	-1983526	0.03051961	0.57504326	0.0023946923	0.0014387713	0.0021090386	-0.1514015
Gp2	0.00833092	-3922168	0.68766433	29505339	0.010599402	0.0016482155	0.013535718	-0.0009901162
Emb	0.001240793	-17926718	0.014944908	0.37111077	-0.003934405	-0.0029004277	0.0036504103	-0.0052547073
Krt7	-0.0012277112	-1936727	0.7205865	0.97987473	-0.0019080471	0.0017046256	0.1180215	0.0020737106
Bmyc	94.8649	-20469718	0.010966216	0.2746649	0.0060303444	-0.006109663	0.00067603594	-0.05464471
Kcnk1	0.0044670105	-2332357	0.052371267	0.009718321	0.00226684	-0.0036980684	0.0021123092	-0.0032221288
Ehf	-0.0008773183	-15812914	0.7985661	10137113	0.034406863	-0.0058992314	0.017894514	-0.0012808875
Esrp1	0.002496818	-14302379	0.028471101	0.018331222	0.00168443	-0.00021204495	0.0044448213	-0.003839582
Chad	0.001130971	-13645501	0.023244468	0.010008679	0.005417059	0.001413279	-0.0027407396	-0.20232883
Fam174b	0.0027206596	-17184732	-0.0013420003	-0.00090702175	0.003154863	-0.0077488488	-0.00026222828	-0.57895994
Umod	0.0010109093	-16108267	0.0018542829	0.01527252	0.0042687845	0.0005015053	-0.001265461	-0.0053642625
Prom1	-0.0034168395	-15149612	0.16365764	-0.0007675829	-0.0007844283	-0.0102612665	-0.0028084575	-0.0034727121
Akr1cl	0.0018291674	-13502915	0.004907664	0.005130113	0.0033304628	-0.0050184936	-0.0005479457	-0.009538096
Mapk13	0.00046292823	-12977207	0.047372706	0.02269627	0.0005746222	-0.0067674764	0.0027797443	-0.0077750715
Spp1	0.004970778	-15808883	0.8132615	0.010674828	0.9707804	-0.58965015	0.5697813	0.56849104
Aif1l	0.0005563636	-11508285	0.0071740258	0.014498095	0.001176115	-0.0028144014	0.003442345	-0.0070415293
Mbp	0.0034971517	-12196194	0.0017105571	-50.8684	0.0023102425	-0.011606421	-0.0022269478	-0.041067015
Elf3	0.0025308065	-12155083	0.0014014919	0.0011024714	-595.27	-0.0022376303	-32.6574	-0.015527193
Cldn7	-63.581	-12335172	0.7322759	0.4095047	0.00017805706	0.00038343677	0.036870714	-0.0010026065
Tagln2	0.17406322	-10275959	0.2504959	0.23049216	0.004930942	-0.00060984626	0.0061466936	-0.014732315
Tstd1	-0.00010223917	-10496247	0.00023737259	-0.0631363	-0.002639868	-0.0070036147	-0.005714846	-0.015505567
Lcn2	-0.003989549	-10611936	0.28671524	-0.32448947	-0.00667746	-0.076963514	0.0014456633	0.39556563
Tmem63a	-0.0021446291	-10276248	0.0053417883	0.0023703678	0.00038321555	-0.000580074	-0.003430465	-0.056053843
Tspan8	-0.000766315	-10747229	0.62699115	0.015380793	-0.0009216456	-0.0015311424	0.042619657	-0.0018117313
Prr15l	0.000775354	-0.97216463	-0.00029074255	6.04332	0.0044386196	-0.003092159	-0.000549202	-0.0011337929
Wfdc2	0.0029486197	-0.9839316	0.0020416752	0.0002142338	-0.0009334844	-355.538	-0.004414123	-0.016312491
Clstn1	-0.0030928946	-0.9426055	0.016927633	0.0010996276	-0.0005354758	-0.005118707	-0.0017695995	-0.0020110228
Tmem132a	-0.0002769501	-0.93165165	0.015887417	-0.00022665945	-0.004215463	-0.007874639	-0.0012829308	-0.0014175144
Ptpn13	0.0012963756	-0.9001174	0.0015360976	0.0022361951	0.000473296	-0.003784731	-0.009461996	-0.025853263
Vill	-0.0009680098	-11284038	-0.0014895868	-0.2479649	0.002157889	-0.0054690773	-0.21972546	-0.22654603
Oxct1	0.0006673142	-0.92024875	0.0076552015	0.015404772	0.010953373	-0.006047167	0.0033429887	-0.0039781206
Myo5c	-0.0007098795	-0.89974475	0.0045798686	0.0014343404	0.0007204948	-0.009160439	-0.0033784527	-0.0053208442
Crip1	-0.00085529755	-0.8378938	0.095165975	0.017654797	-0.001947397	-0.004798543	-0.0001447334	-0.016857196
Ppic	0.0031231213	-0.8201443	0.16836433	0.005993121	-0.0026795757	-0.004702654	0.0009189713	0.0003056448
Gadd45b	0.00021262786	-0.8803789	0.010551776	0.0030045672	-0.0019826766	-0.00063018803	0.0017360414	-0.09899614
Kcne3	-0.003289186	-0.73046005	0.68924713	0.0058824634	0.0006367697	0.0020248438	0.0039837495	0.0029588295
Slc5a1	0.0013186418	-0.81034136	0.0037437228	-0.00694387	-0.0002426505	0.00074578944	-0.0044372547	0.0028177467
Fam183b	-0.00013644838	-0.96321446	0.0008031113	0.0023595234	-0.00048743893	-0.0014252724	0.0010643821	-0.2321362
App	-0.0039575244	-0.71717924	0.16086434	0.00206632	0.010447172	-0.08402586	0.003921984	0.034465186
Sh3bgrl3	0.006495414	-0.75441015	0.16441356	0.13056813	0.0014742202	0.00025443107	0.008085061	-0.00089537684
Tmsb4x	-0.36881882	-0.76387334	0.25287107	0.46470013	-0.37864733	0.07559182	0.23166847	-0.061733905
Cdh1	0.0030064029	-10063521	0.0032749446	-0.37359858	0.0012924221	-0.00062187645	-0.008240525	-0.36257365
Rbp7	-0.0013565159	-0.8046475	0.0022605478	0.0026215673	0.0014884238	-0.006781605	-0.0024792172	-0.0026349435
Tbc1d4	0.0039991406	-0.8285825	0.0023620117	-0.005065218	0.020242639	-0.017175436	-0.16834866	-0.14864151
Atp1b1	0.0011580022	-0.772132	0.013537937	0.0024215495	0.2648251	-0.022902593	-0.00037762674	-0.036903474
Apobec3	0.004969499	-0.62286115	0.12423209	0.093664974	0.037101254	577.153	-0.004187515	-0.0008266095
Tspan3	0.002535407	-0.7547926	0.0020481443	-0.0058468073	0.02408074	-0.00860331	-0.024134642	-0.12637322
Dop1b	-0.003264207	-0.7937126	0.007115464	0.0016916177	0.007597984	-0.0051651094	-0.0013659992	-0.21376798
Lgals3	0.0033386701	-0.51811767	-0.0011947802	0.14729102	-0.009510538	-0.0021861058	-0.0037274102	-0.001536142
Anxa4	0.0047925957	-0.542468	0.066290304	0.13755089	0.11611775	-0.0070763943	-0.0009809319	-0.00067559164
Ncoa2	0.0005670171	-0.6122585	0.03136805	-0.108782716	269.239	-0.010686446	-0.0028433122	-0.0036344456
Cdc42ep1	0.0015560953	-0.64838445	0.016479235	0.0031951147	0.023198348	-0.010927444	-0.0028866436	-0.0820798
Bicc1	0.0029001276	-0.58265316	0.0044643856	0.0021082384	0.29236227	-0.023692744	-0.004694123	-0.004743133
Anxa8	0.004060889	-0.6089465	0.0052833785	0.004451838	-491.772	0.001500344	-0.0013851707	-0.00709352
Cyp2s1	894.009	-0.6092515	-0.0017494715	-0.0002668065	0.00028355414	-0.00089871674	0.0028391585	-0.012052094
Ddit4	-0.0015919975	-0.5503743	0.012088663	0.018919693	0.0006473136	-0.00323594	-0.005661126	-0.0007466801
Isg20	-0.0022802497	-0.96332604	0.0019400696	0.08522133	0.010632616	-0.044733338	0.00012424323	-0.41638213
Cyp2f2	0.0030020499	-0.679525	0.0014692671	-0.00077385816	0.0037141899	-0.013671496	-0.0032067203	-0.18109173
Syt7	0.0016193325	-0.5228949	0.011066777	0.014312828	0.0017426473	-0.0077902544	0.0043935003	-0.0014184281
Hirip3	0.00043124348	-0.5537481	0.014131971	-0.007475451	0.00067415094	-0.005452994	-0.014382649	-0.12405158
Syngr2	0.0061143707	-0.5141468	0.0015153276	-0.0010053101	0.008451077	-0.0055420706	-0.02547672	-0.068651624
Nipsnap2	0.0022546803	-0.56371474	0.00072176656	0.0015389385	0.010421564	-0.010222021	-0.15106249	-0.031445257
Hist1h2bj	0.6863909	-10560685	-0.0028876138	-0.05676519	0.3270149	0.0041989805	-0.33605313	-0.603329
Hist1h1a	-0.0030901276	-10141479	0.0035491737	0.053868487	0.21498597	-0.028918047	-0.0017475735	-0.51436317
Hist1h3c	0.9973233	-0.98706347	0.0015814909	-0.057272296	0.3265816	0.027837018	-0.31173733	-0.5949935
Hist1h1e	0.21983194	-0.80570203	0.0043740263	-0.027162505	0.23270923	0.0015498106	-0.14313386	-0.28478155
Pkm	0.6808427	-0.92338544	-0.023740008	0.16554557	0.20663999	0.08391681	-0.2384006	-0.5262829
Hist2h2bb	0.58301413	-0.91561687	0.00018046563	0.0026540442	0.4106995	-0.0028049813	-0.18808231	-0.57418066
Mt2	0.7041044	-10267708	-0.15136975	-0.1125375	-0.0053138584	0.21210243	-0.4789282	-0.68687177
Mt1	14788946	-0.90071994	-0.30795816	-0.1630883	-0.22458044	0.15295812	-0.50276893	-0.58752537
Hist1h3b	0.752055	-0.94355834	0.003632496	0.003590378	0.39297232	0.003755736	-0.20208608	-0.52957606
Hist1h2bb	0.33641207	-0.84438777	-0.008324526	-0.019303188	0.36484468	0.000499229	-0.27684692	-0.60955995
Hist1h1c	0.5085941	-0.7963654	0.0063320114	0.0024885188	0.29121244	-0.0018095296	-0.14059955	-0.39990348
Hist1h1d	0.0046794396	-0.86947966	-0.0021395816	-0.0068079373	0.21523722	-0.0021198464	-0.22321978	-0.5468416
Hist1h2bk	0.0024392698	-0.86075604	0.0013736639	-0.05350949	0.13278376	0.0021425257	-0.25955278	-0.6054455
Psat1	0.6195799	-0.7120566	-0.250969	-0.6723826	0.014217457	0.35534534	-0.5441201	-0.54812086
Hist1h2ag	0.006433423	-0.7469561	0.0025681516	-0.017984755	0.013685625	-0.0021109888	-0.29953536	-0.5770448
Rcc2	0.0031160943	-0.6121796	0.0011287249	-0.0012087519	0.013990587	-0.004242639	-0.025029747	-0.25659466
Sult1c2	0.0032857547	-0.8248148	0.0012913517	-0.0005409836	0.004036365	-0.00096769945	-0.003601654	-0.7893087
Sfxn1	0.34263444	-0.65691054	-0.012210798	-0.2868536	0.42099172	0.015272765	-0.4545133	-0.71551895
Hist4h4	0.0041995007	-0.70270276	0.0012488306	-0.028679883	0.1731218	-0.008440927	-0.40433288	-0.60191464
Enah	0.0011805109	-0.9630223	0.0034174295	-0.060810685	0.017227732	-0.0042579705	-0.40553576	-0.5625734
Fabp5	0.01106165	-0.9177182	-0.043733705	-0.15557548	0.38541344	0.33213738	-0.5199259	-0.74023813
Impa2	0.0066106417	-0.7006303	-0.00013088134	-0.0062894477	0.0055337115	0.0022771128	-0.10140709	-0.62018013
Sh2d4a	-0.0033266188	-0.64041036	-0.0007227214	-0.0047556423	0.0076372134	-0.005834811	-0.06535203	-0.58042806
Prelid2	0.0026750138	-0.76519865	0.0024348488	-0.0048679486	0.0038767697	-0.008871632	-0.45773402	-0.6899618
Lmnb1	0.0039247363	-0.69235873	0.0010793157	0.00047839878	0.008448775	-0.0020721608	-0.11910906	-0.3857833
Mapre2	-0.00091263675	-0.5656621	0.006121511	-0.0026557646	0.0037166048	0.0008114561	-0.33113194	-0.7386541
Dclk3	0.001259125	-0.60254776	0.0028739139	75.8307	0.001582406	-0.007930573	-0.34846073	-0.97428256
Ank2	0.004685149	-0.67509973	0.0059465333	-0.21094848	0.0025357092	-0.004509438	-0.055567227	-0.33086455
Hist1h3d	0.0045538433	-0.65288955	-0.0038667426	0.51116574	0.20775108	0.00011021225	-0.0027681459	-0.66264755
C1qtnf12	0.0002888126	-0.6006035	0.003929517	-0.17809257	0.006440697	0.0010073168	-0.15386662	-0.7693539
Tcof1	0.0022859438	-0.6108452	0.0042234184	-0.006502744	0.010564108	-0.0014052019	-0.11544853	-0.28777847
Zfp395	0.0019137098	-0.65396476	0.0016701847	0.0019405119	-66.4583	-0.0011153242	-0.031335436	-0.5015154
Adgrg1	0.00020684271	-0.5981022	0.0019766898	-0.0036599902	0.002040608	-0.0041157166	-0.0037286994	-0.3380226
Fbxo17	-0.0027526498	-0.5885726	0.00034298038	-0.004662145	0.00046358298	0.0023067181	-0.2258777	-0.4907517
Hist2h2ac	-490.669	-0.74050295	0.0028398645	-0.16204785	0.00931059	-0.0017153068	-0.31279284	-0.40839344
Dut	0.0042823325	-0.57273155	-0.0046998607	-0.0069854027	0.05002981	-0.0017615829	-0.29493988	-0.5396268
Car12	-0.0008569235	-0.5690312	-0.00030264765	-0.035439856	0.0018012847	-0.006176224	-0.58927375	-11839287
Ak4	0.0008989352	-0.49892673	-0.0021231845	-0.062520966	-0.0020114977	0.0025495854	-0.14406587	-0.629878
3110082I17Rik	0.00079327245	-0.5821898	-0.0015352586	-0.010114901	0.021983668	0.003587486	-0.18744522	-0.520396
Ptger3	0.0029453752	-0.48443332	0.0008413156	0.0018069514	0.1615953	-0.005449182	-0.5877588	-0.8953617
Hnrnpu	0.0035608127	-0.546734	0.070776634	-0.02545289	0.11041178	-0.001882419	-0.100450784	-0.16571443
Pfkp	0.0012888451	-0.4059953	0.0034813543	-0.0062606	61.9729	-0.0028559146	-0.16558671	-0.6284205
Dnmt1	-193.082	-0.5566873	-0.00054241676	-0.011690151	0.008008367	-0.004811883	-0.10053247	-0.23013161
Eif4h	0.0032282188	-0.46109912	0.0028654635	-0.00077151204	0.05139289	-0.00017437575	-0.09356465	-0.12286179
Hpdl	0.003587642	-0.4549292	0.003247809	-0.026045473	0.0015632964	0.0016748082	-0.4079333	-0.5308187
Dusp9	0.008837036	-0.61992633	0.0015087705	-0.42140138	0.2940328	0.06843948	-0.6899049	-10144275
Gtf3a	0.009157724	-0.53276265	-0.0051103625	-0.051206212	0.0012455118	0.020637412	-0.32295853	-0.45567003
Hist1h4f	0.0031918609	-0.41943413	0.0046519544	-0.041010614	0.0024746088	-0.000686765	-0.25732964	-0.49103642
Eftud2	0.011568813	-0.5046463	0.004965496	0.00046433086	0.06021018	-0.00038640897	-0.11755867	-0.2212107
Tmcc3	-0.0023093477	-0.4733844	0.00589459	-0.16651006	0.0010375442	-0.005012009	-0.0074633537	-0.32003796
Aldh18a1	0.00061847176	-0.5109805	0.0059985537	-0.006828153	0.0038050227	0.0015741452	-0.13168848	-0.21965697
Lcat	-0.097600184	0.54617053	-0.027448151	0.026533945	-0.4883183	0.062119838	0.108779356	0.10806405
Mthfd1l	0.003849629	-0.53012127	0.002554389	-0.20443138	0.0004139078	0.007494021	-0.3033894	-0.47683996
H2afx	0.0046456885	-0.46142033	0.001082313	-0.0018136615	-0.0006675981	-0.0017076848	-0.01135395	-0.22838148
Misp	0.00082221616	-0.4733082	0.0017487025	-0.011756828	0.00654299	-0.0015325006	-0.13493262	-0.18090731
Fam83d	-0.0018193849	-0.4642886	-0.00047693684	-0.0047316235	0.004833535	-0.00022542725	-0.16507618	-0.40973648
Cdca7l	0.0031873595	-0.42267397	0.0015044301	-0.050063584	0.0052082427	0.0002441382	-0.29708624	-0.4667405
Tgif2	0.0040216194	-0.38070524	0.0011884873	-0.02769524	0.002576715	-0.0012090286	-0.010519445	-0.34744558
Rcc1	-0.00066960097	-0.44241443	-0.00030356937	-0.0031942057	0.011322549	0.0013239635	-0.1467999	-0.38863832
Cdcp1	0.0016656831	-0.45721757	0.009735171	-0.008263452	-0.00028632206	0.0017893764	-0.027624302	-0.21824156
Vrk1	0.0015640713	-0.3494657	0.0022048193	-0.0019177084	0.0030522041	-0.000821835	-0.030232012	-0.25235233
Mcm5	0.0048344955	-0.44173267	-0.0013609867	-0.030908657	0.0061452715	0.0023020953	-0.099159144	-0.29837087
Smyd2	0.0067102057	-0.43997458	0.008049179	-0.022877822	0.0027264815	0.002609377	-0.14382523	-0.15673375
Ssbp4	0.0054800645	-0.42876056	0.0058202087	0.0058537847	0.009049983	-0.015454094	-0.11825228	-0.20968409
Ruvbl2	-0.0028095827	-0.4297137	0.0021209987	-0.009728423	-0.0011506182	0.00336641	-0.033383783	-0.32015032
Espl1	0.0033443852	-0.40952355	0.0035273368	-0.005182559	-0.0009874778	-0.0067730444	-0.07490768	-0.42161265
Nrep	0.00015885734	-0.42593277	0.0047047995	-0.0014700085	0.004405726	-0.0061452365	-0.004713657	-0.19927153
Ncaph	0.0042562257	-0.49565607	0.0024861058	-0.0030160784	0.0059805284	-0.00013903645	-0.13861166	-0.23371936
Arhgdig	-0.0030872296	-0.42468378	0.004445865	-0.0003158765	0.0034543932	-0.00026408036	-0.18018766	-0.3870152
Exosc8	0.0023537707	-0.47034103	-0.0016088951	-0.04845966	0.007965396	0.00077547523	-0.1647048	-0.33749476
Spc24	0.19153938	-0.49226388	0.0030826423	-0.064063706	0.004414521	0.031093135	-0.24815176	-0.2828829
Ino80e	-0.002819683	-0.36050126	0.0011616562	-0.009006863	0.005842261	-0.0028770529	-0.010727623	-0.26139557
Lsm8	0.0048863622	-0.44907928	0.0019384935	-0.0042168074	0.06973642	-0.0014999823	-0.16669597	-0.2502373
Snrpf	0.003206423	-0.46245942	0.002368309	-0.007764695	0.009410833	-0.0034004962	-0.17938146	-0.32876992
Incenp	0.0071739512	-0.40527892	0.0039148196	-0.010512911	0.01007328	0.0015460928	-0.07516209	-0.25062025
Hist1h4h	0.0030163352	-0.6086926	0.0014487663	-0.10939286	0.19368567	-0.0020209148	-0.2270047	-0.4191043
Ntpcr	0.0042227195	-0.38964948	0.0048432	-0.013524728	0.0031575188	-0.0016173446	-0.09824983	-0.2702395
Top2a	0.0058907266	-0.4716731	-0.00095117843	-0.018571597	0.016463233	0.0007716405	-0.1976298	-0.30517966
Ptbp1	-0.0024453932	-0.40308315	-0.0022712015	-0.066525646	0.0046989294	-0.0016384723	-0.1317371	-0.17756426
Ppargc1b	0.0005858501	-0.4098547	-0.00048012863	-0.0026808921	-0.0007209938	0.00036824556	-0.026880423	-0.28710434
Pold1	0.0008773374	-0.38456362	0.0059593837	0.0009851056	0.0056578266	-0.0030079195	-0.0072665806	-0.2058007
Tmpo	0.00078819005	-0.42702207	0.0023268645	-0.049072802	0.061960384	-0.007692883	-0.13684024	-0.27838525
Rrm1	-0.0015841336	-0.37432575	0.0021537968	-0.018987045	-0.00013627703	-0.001819169	-0.13672015	-0.39351654
Nsmce4a	-0.002583716	-0.41429445	0.0011369579	-0.07016335	0.0484207	-0.0010917413	-0.13946356	-0.2578825
Mybl2	0.0016831191	-0.344716	0.00590771	-0.0019779606	-0.0019575248	-0.00045642303	-0.010104915	-0.489235
Ncapd2	0.001274985	-0.41104034	0.002630796	-0.00059768633	0.002720151	0.0030155347	-0.04900962	-0.2726768
Cstf2	0.003993201	-0.40519422	0.0045685363	-0.030067282	0.014952905	0.0050531565	-0.14526628	-0.2472679
Acot7	0.0015534915	-0.42202777	0.0026911157	-0.0036554656	0.0004111305	-0.0008984035	-0.05652632	-0.27080294
Igsf8	-0.00050607004	-0.41715404	0.0044883396	-0.10445706	0.0071990266	0.0031612213	-0.16365738	-0.22940508
Cdca8	0.0030771154	-0.39488044	-72.5186	-0.014628891	0.009554005	0.0002588986	-0.1831487	-0.31705976
Fbxo31	0.0059071975	-0.4918528	0.0037983465	-0.045778327	0.014562222	-0.009569736	-0.33880728	-0.29743603
Cenpv	0.004250063	-0.41246766	0.00030903824	-0.08987973	0.0015743931	-0.0029009047	-0.16160977	-0.20287925
Sdad1	0.006242314	-0.36970773	0.0017636463	-0.02598469	0.017041437	0.0016501189	-0.16865054	-0.18436877
Bri3bp	0.010448459	-0.40480092	0.00067663303	-0.08252786	0.027393375	0.0072834603	-0.15052754	-0.238736
Adsl	0.0046922835	-0.47666427	-0.0022911427	-0.20515992	0.020043118	0.00033788697	-0.30597714	-0.45604482
Ubqln2	0.0037903835	-0.5510926	0.008055293	-0.18911362	0.064000905	0.0005002392	-0.26916263	-0.07352181
Them6	0.004606972	-0.44396347	-0.000745917	-0.22481504	838.528	-0.0028249044	-0.22755684	-0.43136284
Rfc4	0.0021122566	-0.39620095	-0.0013817669	-0.006539915	0.0033659134	0.0038612972	-0.18396327	-0.3105999
Lyar	0.009849621	-0.50007874	0.00035200233	-0.03880875	0.112462446	-0.0012823541	-0.27164856	-0.34471408
Prps2	0.0013133875	-0.5080397	0.0028056363	0.0018990487	0.24783829	-0.0024196573	-0.2766742	-0.39410666
Isyna1	0.0006038681	-0.33840066	-0.0045654005	-0.0020667394	0.0007025427	0.0120519865	-0.09396079	-0.43834898
Tdp1	0.0049977372	-0.37047106	-0.003139913	-0.017451746	0.0072591538	-0.003437223	-0.14425845	-0.26691628
Birc5	0.005887099	-0.4111183	0.0011648763	-0.11515742	0.021094088	0.0062083113	-0.2669786	-0.33857864
Dnph1	0.001529389	-0.35464525	0.0015783639	-0.020033658	0.008895611	-0.0042172484	-0.26584783	-0.35917285
H2afz	0.005406764	-0.48459417	0.0010283928	-0.08820607	0.13962376	0.0058651194	-0.15246995	-0.2848174
Sdsl	-0.0017324206	-14125292	-0.0028403846	-0.7442589	0.14071487	-0.09356391	-0.6567067	-0.6620511
Cdt1	0.0040315376	-0.4588029	0.0036397516	-0.09085067	0.1624483	0.004360763	-0.21958478	-0.3587537
Nup133	0.0004763792	-0.33694616	0.0026915427	-0.015468078	0.0031248971	-0.005091863	-0.093812056	-0.27558866
Adarb1	0.002073459	-0.57234776	0.0053099846	-0.29722992	0.014671722	-0.0043269196	-0.20018606	-0.16932318
Tk1	0.004348501	-0.5477183	0.00032291457	-0.1747596	0.16340494	-0.0026983814	-0.29799563	-0.30480894
Ggt1	0.009544213	-0.55399895	-0.033714447	-0.6757961	0.32624173	0.071382225	-1372075	-10615385
Shmt2	0.00012838683	-0.43092853	-0.039645698	-0.24674314	0.033562746	0.034757547	-0.25201538	-0.3399279
Sds	0.0003417618	-0.913439	-0.00543819	-1903798	0.38368925	-0.8281698	-10186777	-0.52232796
Wdr34	0.0021197894	-0.46490318	0.0028479227	-0.1789193	0.070999116	-0.022039086	-0.38586712	-0.31179368
Gls2	0.0015848213	-0.59917194	0.0008924223	-0.7098189	0.0052579455	-0.0018934022	-0.65020317	-0.68868864
Cyp17a1	0.0017319209	-0.5999298	-0.001101237	-0.5075154	0.0017583632	-0.0062413244	-0.014413409	0.0003312499
Peg3	0.0020524682	-0.86429524	0.0022768383	-10320369	0.0021522657	-0.064972155	-0.99092305	-0.3027864
Lsm7	0.002616216	-0.3739806	0.0056352047	-0.0010532967	0.10326011	0.003560344	-0.10628176	-0.27522665
Gatm	89.5357	-0.9941121	0.0012789284	-10153837	0.00041111812	-0.006799997	-0.3346127	-0.30567324
Tmed6	0.0022441023	-0.0061484394	-0.07488187	-0.65202075	0.018626763	0.019609496	-10308322	-12949876
Dlk1	0.0030524204	-0.33214054	0.27941775	-21140673	10823741	0.20910239	-0.45038942	0.003630643
Bex2	0.0008541356	-0.14761081	-0.01818863	-12669088	0.15071331	0.52735966	-12444878	-13401266
Hif3a	0.0015352338	-0.017848456	0.0040976214	-0.7644232	-0.0029938605	0.0035762684	-0.6831407	-0.76322347
Bex1	0.002278283	-0.25370005	0.002164723	-0.87760884	0.096062616	0.14828688	-0.6643134	-0.6842555
Nrg4	0.008540821	-0.53068733	0.0003701825	-0.88283277	0.0023715207	-0.018971136	-0.62094134	-0.022119775
Aspg	0.0002677697	-0.31988332	-0.00029022235	-127787	0.08952685	-0.008848696	-0.9180145	-0.79698944
A2m	0.0012451523	-0.40140846	0.0017490189	-13338102	0.0058131	0.0019502136	-0.73700583	-0.27682087
Lpcat4	0.003247168	-0.46676758	0.0004422976	-0.70749706	0.001780248	-0.0013107918	-0.4420229	-0.4434139
Bdh2	-0.0021116622	-0.13706918	-0.00017057947	-16417159	0.005677681	-0.0027643857	-11649925	-0.93147963
Lgals2	0.005795058	-98.325	-0.10042204	-0.83091706	0.814747	0.0016949271	-10144373	-0.71579844
Gldc	-0.00037504875	-0.4933054	0.0012308914	-12081753	0.26219445	-0.001146817	-0.6016351	-0.3397794
Wfdc3	-86.6332	-0.92097557	0.00240044	-17525144	0.4356409	-0.60205597	-0.8599952	-0.29142293
Slc51b	-0.0025974559	-0.122780986	0.005058218	-1370066	0.003623421	-0.00038480197	-0.6448377	-0.47864434
Slc3a1	-0.00159592	-0.031427376	-0.0014701774	-0.93748987	0.00716034	-0.0023208945	-0.5053361	-0.27168417
Spink1	-0.0003890323	-0.0024284883	0.0006964304	-0.7252211	0.0022567017	0.0017346964	-0.73588616	-0.3036884
Bmp8b	-0.0012437227	-0.030288447	-0.0013161126	-0.9232351	-0.00081889564	-0.0009496464	-0.30276123	-0.7757769
Magohb	-0.0007294127	-0.36217755	-0.0019673777	-0.32067814	0.101355515	-0.004372575	-0.43708575	-0.3154294
Timd2	0.011713525	-0.070983544	-0.060524896	-10693969	0.0012923974	0.13591692	-0.58716035	-0.37724426
Nudt19	-0.0015343032	-0.46737614	0.0011065931	-0.43727443	0.2702283	-0.13201362	-0.32330772	-0.21647187
C8b	-0.00048666674	-0.0016454206	-0.0035524373	-0.7886471	0.004547808	0.0022263732	-0.54043233	-0.1259285
Nynrin	0.004239683	-0.17022008	-622.525	-0.56261724	0.0047713956	-0.008955955	-0.4538032	-0.6867288
Hsd17b13	0.28428203	-0.44084483	0.00013948602	-0.6657938	0.010111712	0.003983738	-0.3095559	-0.010108957
Uroc1	-0.0029152727	-0.013394768	-0.0014064051	-0.6730178	0.0022597115	-0.006356007	-0.61695683	-0.22453499
Ctnnbip1	-0.0022693556	-0.39985636	-0.00018024296	-0.3861922	0.011034557	0.0006831624	-0.379126	-0.14611328
Amdhd1	-0.0041595246	-0.15776113	0.0039464138	-0.752231	0.00066754746	-0.0020333922	-0.2667419	-0.49455878
Mcm6	0.0030926508	-0.2966221	-0.001179218	-0.3052707	0.025889343	0.00011281872	-0.278109	-0.28003898
Cdkn1c	-0.0006092534	0.0019300379	-0.12898852	-0.65105695	-0.00067973335	0.40487993	-0.40556115	-0.6048815
Arg1	0.0011491016	0.001207768	-0.2618754	-0.6781297	0.3122897	-0.119813874	-0.39146286	-0.35113537
Phgdh	0.0012003074	-0.28056443	0.00052988913	-0.36635426	0.008083806	0.0104079265	-0.44592986	-0.43871638
Afp	-0.00086625456	0.00087269064	-0.29001474	-12431635	-0.38333514	0.76242393	-0.35332566	-0.09467252
Defb1	0.0008669495	-0.0073502418	-0.0017629914	-0.6192345	0.0027205315	-0.00044539335	-0.27370816	-0.36316028
Sqor	0.0012748394	-0.28336385	0.0014062853	-0.4449514	-0.0035896744	-0.052835763	-0.15994045	-0.16697991
Hal	0.0008738133	-0.0064454926	-0.0015773462	-0.6278713	0.0040183957	-0.0007415375	-0.2562314	-0.29983187
Hsd17b6	0.0015817857	0.00091579685	0.004064635	-0.9453174	0.46637294	-0.37237483	-0.13317722	-0.26444033
Saa3	0.0029049523	-0.10777663	0.008842422	-0.5678833	0.0013047993	-0.01763385	-0.36494127	-0.002990519
Fabp2	-0.0032541512	0.12535982	-0.011867741	-0.8988663	-0.7961415	0.07982885	0.0021483304	0.009901827
Spp2	-0.0047462815	0.006621133	-0.3853409	-0.868804	-0.14821027	0.42297164	-0.0025952726	-0.01987374
Apoc2	0.003491941	-0.0052026836	-0.0053064837	-0.4267776	0.001132124	0.0037650815	-0.08484192	-0.098924436
Cyp2d26	-0.23862115	-0.00011956367	-0.003741066	-0.71569633	-0.3645481	0.00777255	-0.005089114	-0.13495061
Pecr	0.09904333	-0.002233663	-0.08721667	-0.56082153	0.27975494	0.003091083	-0.36994123	-0.21304387
Acsm3	0.0011458506	0.08302096	-0.26753852	-0.50963503	0.0019950864	-0.001295863	-0.016116787	-0.061066687
Saa4	-0.0014317463	0.18654138	-0.08292019	-0.23311208	0.091871105	0.0025520946	-0.05184653	-0.0015901116
Dna2	0.0016137775	-0.07622551	0.001870582	-0.4421482	0.007889677	-0.0015271701	-0.2587036	-0.17184962
Paqr9	0.0016964201	-0.08932701	-0.067480914	-0.4509841	-0.25265032	0.027784385	-0.11584739	-0.002564754
S100a9	-0.0003559534	-0.0017078539	0.002051834	-0.4402341	-0.013369195	0.0013113966	0.09794418	-0.0032242246
Vwce	0.00080236385	-0.001750984	-0.0072179683	-0.34854782	0.0013688568	0.0043870914	-0.06497093	-0.040315885
Soat2	0.0015941507	0.002206364	-0.015744947	-0.38736212	-0.0039659636	0.00041983486	-0.0024914166	-0.008773253
Apom	-0.0012400084	0.0022345146	-0.2048485	-0.30865568	-0.00041392478	0.057982307	-0.07940805	-0.010589483
Kynu	0.0023564028	-0.019245135	-0.002962045	-0.4984898	-0.0022441836	-0.00050510344	-0.08629972	-0.08640106
Igf2bp3	0.005388922	0.0026524356	-0.00094008516	-0.3586271	0.0021530234	0.004128949	-0.1520154	-0.0044983686
Kyat1	0.007770299	-0.0042238487	-0.17287248	-0.43044418	0.0049911113	0.009215616	-0.3780625	-0.31303376
Fam81a	0.0014688058	-0.05156946	0.0008194431	-0.4056029	0.021695228	-0.009784869	-0.46104023	-0.06067929
Tspan7	0.0025183063	-0.07005898	0.0059947884	-0.32535663	0.004143151	0.0021256604	-0.072856665	-0.076949745
Galm	0.0011076578	0.019233363	-0.028792102	-0.2295949	-0.0047811624	0.07579301	0.0019476231	-0.010529913
Got2	0.17378147	-0.0025459507	-0.076788045	-0.3380896	0.00046626656	0.022105101	-0.16993137	-0.06654051
Asap3	0.0025888477	-0.0025438552	-0.0006029638	-0.4261321	0.0008866599	-0.00037795265	-0.14500469	-0.055140197
Aldob	-0.00048399932	0.22615509	-0.115025654	-0.28457192	-0.09990797	0.028227216	-0.077105224	-0.0027112062
Ces2a	0.00045023195	-0.002974281	0.0049371216	-0.39612204	-0.0023228878	0.004563827	-0.008734793	-0.037830714
Capn10	0.0015796181	-0.0024384535	-0.0035130687	-0.27226868	0.0018403464	0.0006308431	-0.05515495	-0.075285375
Matn2	0.0062960796	0.0013685707	0.0058846176	-0.41752145	0.0015865444	0.0032427148	-0.11631982	-0.08793759
Zfp618	0.00042028507	0.0016617092	0.0032533775	-0.39831337	0.0021469633	-0.0029561063	-0.3167906	-0.0538394
Cebpa	0.002200018	-0.0033473494	-0.030223703	-0.24344017	0.06029574	0.0012689744	-0.06524631	-0.050362784
Cth	0.0026279544	0.009132619	-0.038787257	-0.2994801	-0.0014306055	-0.0014051301	-0.022474637	-0.111085534
Glyctk	0.0013417086	0.005096972	-0.01121297	-0.24976286	-0.00058827066	0.011630647	-0.0028947159	-0.0017939864
F13b	-0.0026475724	0.19356078	-0.112596855	-0.35195968	0.003677963	0.028340453	-0.011402172	0.0029664622
Kmt2c	0.002800667	-0.0053190207	0.0049490845	-0.33814263	0.00082260155	-0.0020257803	0.0021225433	-0.0082421
Serpinf2	0.0029455174	-0.0005913169	-0.12386754	-0.37018356	0.14665382	0.09114655	-0.12127068	0.0011259147
Ydjc	0.0063879313	-0.25844932	0.0004684452	-0.2426203	0.14246501	0.0033496963	-0.53728205	-0.5737217
Fkbp11	0.004616654	-0.045495108	0.0015366406	-0.36372718	0.00927805	0.00070557324	-0.28163245	-0.25019524
Psph	0.0018077032	-0.024083536	0.0011262005	-0.37793142	0.002015178	0.011354844	-0.22413468	-0.25515744
Etnppl	-0.0019290588	-0.0011710149	-0.0021460801	-0.38060415	0.0033917662	0.0033573695	-0.012521149	-0.21772951
Itih3	0.0030916196	-0.0017774496	-0.02292569	-0.22442847	-0.034567922	0.003705271	-0.076763205	-0.0023838114
Kcnk16	-0.0024620958	-0.001837218	-0.0024030712	-0.016409878	0.0002914054	0.0028854143	-0.58068126	-0.98145044
Asl	0.0041015446	-0.0016720659	-0.068917	-0.21862142	0.058988884	0.0066363215	-0.16272989	-0.0012631677
Hamp2	-0.00083709095	0.012126466	0.0032197696	-0.44805008	0.26948187	-0.16639917	-0.0011666319	-0.2686748
Mat2a	0.003993099	-0.16094172	0.00020735696	-0.29465154	0.04972296	-0.00044160525	-0.11598964	-0.1368685
Lrpprc	0.0009732117	-0.0054040067	-0.006583736	-0.23160659	0.010038794	-0.0013189797	-0.1752965	-0.10320261
Tff3	0.0007160026	-0.0039217826	-0.209389	-0.0018274814	0.0032173267	0.59587544	-0.85664666	-12162833
Glipr2	0.00042851234	-0.0009115115	-0.002143771	-0.20675333	253.09	0.0076629706	-0.36084598	-0.020182254
Spc25	0.0010809158	-0.005382137	-0.005218993	-0.24133082	0.005508169	0.0009824319	-0.32504237	-0.24218665
Ecd	0.004982436	-0.06666872	0.0010504882	-0.2591924	0.009042578	-0.0046458454	-0.17054538	-0.14280081
Trp53	0.0031700744	-0.018706504	-0.0051765875	-0.012151733	0.005838991	-0.0013280537	-0.6744402	63.5609
Abca8a	-63.8883	0.0053763213	-0.1511089	-0.34167904	0.32487494	-0.0066176807	-0.1693682	-0.06398285
Baiap2l2	0.0033617467	-0.0064101494	-0.0016809237	0.0031531753	0.0032260015	-0.0005613458	-0.27437708	-10549033
Sfxn2	-0.000102580416	-0.0027704665	-0.0062908507	-0.3140832	0.1552458	-94.9109	-0.2361607	-0.18564366
Sox12	0.0042511947	-0.06259342	0.0029979046	-0.00091715663	-0.0031521511	0.001579238	-0.10350165	-0.7234855
Atic	-0.003888307	-0.37036744	-0.006632886	-0.21498737	0.15070432	0.0016867643	-0.25996017	-0.30091295
Bex3	0.0006169842	-0.061950438	-0.0018741641	-0.25360668	0.19277042	0.056921437	-0.48508352	-0.42947963
Endog	0.011302943	-0.02252433	-0.003281454	-0.22618836	0.093415186	0.006178013	-0.40485147	-0.43538493
Galk1	0.0012189182	-0.0027612103	-0.02312625	-0.18962514	-0.0019194258	0.033429407	-0.25686857	-0.18699205
Syne4	0.005716795	-0.011695987	-0.0013370671	-0.014305026	0.00558648	0.0021251282	-0.41834837	-0.45465854
Nme4	0.001998879	-0.009511099	6.78614	-0.18086979	-0.003765676	-0.0018720314	-0.5378468	-0.4845348
Htra2	0.0040597646	-0.13605607	-0.0004225046	-0.21827236	0.31492585	-0.0045219413	-0.43591347	-0.44078007
Adprhl1	-0.00205639	-0.0064936294	0.0017944267	-0.0002923654	0.0015695244	0.0002560343	-0.062017262	-0.7648268
Pten	-0.00078602164	0.049558632	-0.0055273096	0.00021747287	-0.00087259134	-0.0059155254	0.02068031	-10698593
Cdk1	0.010417599	-0.33644047	0.0025169698	-0.12979002	0.13118823	0.0069551854	-0.22632499	-0.4340671
Fam83f	0.0014042632	-0.0058248136	-0.00041572328	-0.14505155	0.0009446358	-0.0028210946	-0.22838762	-0.585257
Aebp2	0.0016814596	-0.043862235	-0.0013083717	-0.05855488	-0.0001802902	0.0003434408	-0.28094754	-0.117049225
Ccna2	0.013573469	-0.4135753	0.0028862404	-0.15119311	0.3005797	0.0013585107	-0.28473046	-0.37547085
Ccne1	-0.00014709771	-0.030700566	-0.00014480713	-0.07731182	-0.00025693222	0.002449057	-0.2969681	-0.49359244
Tfam	0.0024039282	-0.009456953	-0.005266221	-0.20214024	0.05292749	-0.0003447877	-0.29034233	-0.20807607
Prmt1	0.001877833	-0.31021264	0.0015387977	-0.018770222	0.014424481	-0.0012686035	-0.23598225	-0.3366745
Spout1	0.0048271664	-0.19483502	-0.0010541045	-0.15956818	0.23862073	0.0063554053	-0.38230824	-0.4562328
Atg9b	-0.0026029034	-0.28221327	0.0022796863	-0.004749842	0.0029994622	-0.0017922907	-0.1683668	-0.4513764
Banf1	0.004723458	-0.37144947	-0.00091284286	-0.046441857	0.07727911	0.005114482	-0.19413228	-0.26473638
Slc19a1	0.0050037364	-0.10923312	-0.00011441664	-0.060651332	0.011519597	-0.004668517	-0.3353306	-0.42645687
Atad3a	0.00037010884	-0.002790782	-0.0022855776	-0.13206731	0.0050925463	-0.0012548945	-0.18095511	-0.23346743
Nsun2	0.007464887	-0.31126425	-0.0004987592	-0.14687935	0.06321672	0.0059015295	-0.2420801	-0.3784282
Gnl3	0.004329116	-0.070403144	0.0022206954	-0.22676586	0.07549638	-0.0007432234	-0.18710087	-0.20395908
Arxes1	-0.0020259607	-0.00083126297	0.00079071196	-0.016400773	-433.553	0.0038552242	-0.046881903	-0.6361254
Amn	-0.00021382954	-0.008774231	0.0006074202	-96.4483	-0.007992002	-0.002155575	-0.0043210243	-0.56118816
Rrp1b	0.008597293	-0.24843101	0.0021176385	-0.12594497	0.03876057	-0.00035299722	-0.28762257	-0.38701144
Stard7	0.0078029307	-0.0009854638	-0.044309173	-0.16333166	0.06747321	0.006086402	-0.17758732	-0.21099734
Gsto1	0.007296372	-0.014669642	359.714	-0.1635681	0.030935127	0.002223818	-0.25489753	-0.3702864
Cad	0.0029990901	-0.39322156	0.0017705036	-0.15462598	0.23320232	0.0017388897	-0.26278463	-0.3099655
Xrcc6	0.0015636947	-0.01095119	-0.0045084837	-0.010849575	-0.00179777	-0.000635388	-0.18884608	-0.32598594
Uck2	0.09361689	-0.22522898	0.0017446288	-0.023112694	0.15729263	0.0033279269	-0.33439365	-0.431177
Nop10	-0.00035009664	-0.0011574876	-0.0013220297	-0.08694113	79.1055	-0.00018365658	-0.14617431	-0.3299658
Glb1	0.0012079459	-0.00862372	0.0026793003	-0.05851134	0.140297	0.004583774	-0.40389234	-0.29797623
Smad9	0.00046841786	189.439	-0.0022672822	-0.27268273	0.0017682101	0.0007571637	-0.008268662	-0.3932205
Ndufab1	0.010279253	-0.13774301	-0.00063495367	-0.2265305	0.13562055	-0.0038296827	-0.2912793	-0.23179482
Nop56	0.0073733926	-0.004302954	0.0049580866	-0.11592187	0.029386714	-0.0009337834	-0.11451171	-0.21006072
Ppp5c	0.004282733	-0.38844076	0.0025179535	-0.008362759	0.15430428	0.00075475744	-0.17480457	-0.2800803
Mcm10	0.007064859	-0.072391	0.00030713185	-0.101863205	0.0047664684	-0.0028278506	-0.060404386	-0.31771222
Asb16	0.00080363284	-0.014380704	0.0006094696	-0.022529434	-0.00035302804	-0.0043593505	-0.19615486	-0.43501005
Pop1	0.0032467663	-0.20240033	0.0009666785	-0.024932437	0.0006159369	0.0005892324	-0.20276444	-0.42393157
Pitrm1	0.0022018387	-0.30446407	0.0033015222	-0.08849829	0.1795703	-0.002856279	-0.34569255	-0.36693394
Prmt7	0.008385438	-0.37022802	0.003536012	-0.13003753	0.15843293	0.00229919	-0.24005911	-0.25259018
Dtnb	-0.0026686403	-0.0014242633	-0.0013434873	-0.00984247	0.006051791	0.0015623604	-0.23718345	-0.31447056
Thop1	0.0070427028	-0.23262595	0.0016115356	-0.04817076	0.08604982	0.0007837527	-0.31436786	-0.40104333
Nup85	0.0012539901	-0.3124938	-0.0023397189	-0.098045096	0.1252894	0.0023024362	-0.20206654	-0.3463582
Fkbp3	0.0045989105	-0.1491094	-0.003437587	-0.13817947	0.0048148423	0.001732479	-0.28836247	-0.33918917
Me2	0.003817636	-0.16150564	0.0036359688	-0.0087994225	0.0012637066	-0.0033462055	-0.1792324	-0.5011386
Snrnp25	0.002006416	-0.051380463	-0.0020140589	-0.12287821	0.013716214	-0.00083483726	-0.25246042	-0.2792325
Pfdn4	-0.0006688253	-0.011800645	0.0021232632	-0.06650328	0.0017296026	-0.002653397	-0.15553978	-0.30057243
Acat1	0.012674786	-0.06089333	0.00069593376	-0.23346213	0.14093746	-31.3566	-0.18001543	-0.09122306
Uchl5	0.003382302	-0.114542626	-0.0010840131	-0.18333614	0.0074630436	-0.0006254463	-0.251661	-0.2882558
Ankle1	-0.00088217255	-0.013884243	-0.0029137516	-0.018606529	0.0023179632	0.0018946017	-0.03122753	-0.33733237
Faap24	0.0017766935	-0.01586984	0.0007941352	-0.014434374	0.0042870464	-0.00020583876	-0.05036787	-0.34692797
Tomm5	-0.003714151	-0.07277524	0.0006318105	-0.01742014	-0.001484732	-0.0013048025	-0.08183677	-0.26848266
Gart	0.00632972	-0.26784438	0.0033972433	-0.1994252	0.19684349	0.00030550262	-0.28820398	-0.35255554
Pla2g12a	0.003206061	0.0018289692	-0.00061377155	-0.1609426	0.17892805	0.0033816656	-0.24183547	-0.14035803
Arhgap10	0.0017532455	-0.14352737	0.0006489442	-0.0031091787	-0.00024891467	0.0014769653	-0.12073664	-0.3907957
Tufm	0.0043832823	-0.15861736	-0.0017076363	-0.10450978	0.029583756	-0.00506206	-0.27811816	-0.25686648
Slc29a2	-0.0012312887	-0.21907349	0.0017974129	-0.0061411443	0.004754906	0.00024417238	-0.16622868	-0.38688233
Gsta4	-0.000338325	-0.108008064	0.0015324658	-0.17353666	-0.09649964	0.00018229178	-0.040719464	-0.2893549
Lig1	0.00044336304	-0.37989813	0.0029276763	-0.14078708	0.31315175	-0.0047895554	-0.2748335	-0.24501932
Nup43	-0.0018256089	-0.11242384	-0.0012955491	-0.0100698555	-0.0017262367	-0.00038631444	-0.06745676	-0.3183691
Polr2f	0.0057151783	-0.26137987	-0.0007905855	-0.009710835	0.09232745	0.0007459761	-0.33881626	-0.31679973
Vars	0.0014428264	-0.11236331	0.0010034769	-0.0765528	0.0072176615	0.0027798559	-0.1828971	-0.2707548
Ifrd2	0.0025003334	-0.107949756	0.0030171429	-0.13404311	0.06603654	0.0011896741	-0.18082124	-0.2528197
Ndufa5	-0.00048532823	-0.13850157	-0.0068558706	-0.07075307	0.0067193364	0.00041823724	-0.19085692	-0.32305604
Snu13	-0.00017250716	-0.077086784	0.00057389814	-0.058696132	0.0010916091	-0.0021420687	-0.13324621	-0.30331922
Pfkl	0.0075089373	-0.10704709	-0.0035199064	-0.088195264	0.2727773	0.0015675839	-0.30105653	-0.23859042
Dkc1	0.044312403	-0.07827467	0.0056323856	-0.15279013	0.12287432	-0.0019606408	-0.1638215	-0.24825548
Znhit3	0.0049986793	-0.13951874	-217.312	-0.012000396	-0.00034531488	-0.00065794337	-0.11725805	-0.31052518
Mthfd1	0.0036499598	-0.07472372	0.0058929045	-0.1306533	0.25814688	-0.00017050575	-0.25339007	-0.21444423
Cct7	0.010589707	-0.23162259	0.0005041896	-0.27267745	0.3248842	-0.0005159817	-0.29401508	-0.28763598
Uba2	0.004889396	-0.34900996	0.0011768326	-0.08613355	0.10108905	0.004543305	-0.18066482	-0.23730485
Exosc5	0.0077931397	-0.137626	-419.996	-0.19111906	0.20349029	-0.0026419288	-0.25600082	-0.21967751
Atp5o	0.0055678026	-0.19621794	-0.0068242773	-0.040199347	0.16129228	-0.0041006366	-0.25953904	-0.30913576
Ppan	0.004398826	-0.12289792	0.0008111408	-0.09989297	0.024775343	0.001986979	-0.13391826	-0.23867603
Ddx39	0.007550356	-0.20727049	0.00029103013	-0.063705884	0.25381094	0.0034725033	-0.234136	-0.297364
Mki67	0.0038177792	-0.15429038	0.003514271	-0.088156864	0.2522163	-0.002729732	-0.22470827	-0.2557886
Cdk4	0.0026015777	-0.31880456	0.0012853793	-0.0357917	0.12343103	0.0017374514	-0.1639042	-0.31624323
Cmss1	0.0019510261	-0.29394463	0.008013425	-0.039269995	0.10526613	-0.0014154695	-0.22529276	-0.27474752
Tbrg4	0.0039859507	-0.18603966	0.00021356075	-0.12197498	0.012044193	0.0003642253	-0.19239089	-0.2492937
Parp1	0.00079105556	-0.34918588	0.0019150461	-0.0982393	0.12849392	0.0016647972	-0.20866777	-0.24123235
Snd1	0.07107389	-0.089636706	-0.0010313545	-0.14211555	0.17345144	0.0015617405	-0.2438283	-0.09821764
Smpdl3b	0.0050397934	-0.09918793	0.0021999413	-0.003418256	0.29059094	-0.0015255293	-0.30407548	-0.27886322
Ppif	0.004788298	-0.20204194	-0.005843742	-0.10313408	0.07384726	0.0040916107	-0.18714868	-0.32157
Nol9	0.005419428	-0.21559028	0.004588422	-0.14827432	0.07797577	-0.0027206512	-0.22334851	-0.24014878
Apex1	0.004511713	-0.32401872	0.0019999528	-0.13260359	0.17380759	0.0009373462	-0.21069536	-0.21773164
Pdk1	0.0021172226	-0.11998472	0.0024055764	-0.012800068	0.07383369	0.0020019838	-0.20694327	-0.25151905
Anp32e	0.0047999895	-0.3001567	-0.0012149005	-0.007096175	0.22567227	0.0006209684	-0.21808363	-0.36511877
Pold2	0.003393161	-0.20519008	0.0042212745	-0.079838514	0.011342554	-0.003967408	-0.1621775	-0.27827078
Dnajc9	0.00060385454	-0.1932959	-0.00094593596	-0.049600627	0.0024933727	-0.002275222	-0.13530998	-0.26033583
Noct	-0.0006393659	-0.24634776	0.004267099	-0.024174284	-0.00048263825	-0.0003127716	-0.027653348	-0.3432505
Umps	0.005059226	-0.22249924	-0.0013078024	-0.19195573	0.17402335	-0.00061743346	-0.2356786	-0.23143923
Pfdn2	0.001568592	-0.11684469	0.013484752	-0.022708664	0.12161123	-0.010305052	-0.14448033	-0.2356799
Rbm19	0.002351748	-0.26340896	0.0071537914	-0.12863606	0.006291894	-0.004164947	-0.1393317	-0.28692508
Snrpd1	0.0032480552	-0.3042546	0.0024286618	-0.048200835	0.020715754	0.0007705218	-0.09171579	-0.30349025
Fbl	-0.0014789337	-0.3245798	0.0035146095	-0.0090702465	0.07825768	-0.0012408368	-0.12297498	-0.2504231
Slc7a5	0.00096540805	-0.27086592	0.0006328246	0.0020173194	0.07739544	0.0019196975	-0.12013224	-0.30499923
Psmg1	-0.0028547747	-0.27584028	0.00053288747	-0.115967445	0.0697601	-0.006877605	-0.22957592	-0.21851312
Snrpg	0.008178931	-0.29917395	0.0008171941	-0.060892224	0.1497749	-0.0025017245	-0.18387665	-0.23725975
Uhrf1	0.00068536954	-0.29635766	0.006320122	-0.043807335	0.00040991258	0.0034660848	-0.12153535	-0.2793309
Npm3	0.0057483097	-0.239385	34.9477	-0.03164921	0.1034174	-0.0001655133	-0.16644903	-0.26677954
Cinp	0.006183883	-0.21622966	0.0029642545	-0.05466956	0.104404725	0.00033304287	-0.15220238	-0.27781007
Tfdp1	0.00674786	-0.2579439	0.0020184803	-0.011499909	0.0028094116	-0.0024060358	-0.16856295	-0.25694948
Phb2	0.006893131	-0.16883567	-0.003738052	-0.10102284	0.12760273	-0.0047686747	-0.1733101	-0.19718939
Epop	-0.00036639345	-0.2728304	-0.0028304518	-0.005968705	0.046733692	-0.002279564	-0.17892882	-0.24053991
Stip1	0.0060769143	-0.1280304	0.0021924495	-0.19602792	0.1618433	0.0020437085	-0.08766306	-0.09733042
Abcf1	0.002855378	-0.27256554	0.007516787	-0.06490438	0.12570168	0.002961763	-0.20252931	-0.20080203
Hnrnpm	0.0042394614	-0.30394775	0.0030315896	-0.046529397	0.13619554	0.0011374796	-0.12951528	-0.22744375
Srrt	0.0023235232	-0.17956704	-0.00040164017	-0.060264166	0.102971	0.0014740537	-0.1294605	-0.22167033
Ssr1	0.0017669277	-0.22411619	0.0020962753	-0.23404764	0.107508585	-14.9116	-0.163326	-0.10600099
Prmt5	0.0045628008	-0.26654714	-0.0025145179	-0.011653821	0.009789247	-0.0020638509	-0.15371513	-0.25059578
Racgap1	0.0014527056	-0.3093726	0.007393527	-0.012623392	0.007172307	0.0009885242	-0.105958655	-0.2757148
Aldh1a7	0.14266084	-0.3295366	-0.043034505	-0.27573055	-0.002369262	-0.047722176	-0.3029148	-0.02813129
U2af1	0.0016601607	-0.23202597	-0.001963795	-0.098347135	0.051891003	0.00088193914	-0.10867467	-0.24364005
Chchd1	0.0017728527	-0.30245695	0.00072959723	-0.04367267	0.115560435	-0.0030888405	-0.18993269	-0.19352604
Tfrc	0.10986863	-0.19448398	0.0011804376	-0.22252853	0.26437363	-0.0042988467	-0.104972854	-0.2333783
Pdap1	0.0063902247	-0.21678509	0.0018367214	-0.12503427	0.10659871	0.0021995117	-0.15795214	-0.17246695
Gcn1	0.001956829	-0.27585736	0.0029587292	-0.10464915	0.13284567	0.0017029857	-0.13577574	-0.18563984
Vdac2	0.00039114754	-0.21133237	0.0005294323	-0.010219809	0.00047385623	0.0004386642	-0.09322364	-0.22376853
Anapc5	0.008012388	-0.2734439	0.0042805444	-0.13366008	0.1987495	-0.0037387132	-0.17555094	-0.1626193
Prpf8	0.0032293557	-0.22973396	0.007302336	-0.023048213	0.14186487	0.0018299764	-0.1397006	-0.19962573
Ppp1r8	0.0019483098	-0.22916712	0.0012766912	-0.05579947	0.008459384	0.000794627	-0.18156742	-0.20028222
Utp15	0.001208772	-0.29315305	0.005969852	-0.020429714	0.0136330435	0.005335591	-0.10204483	-0.25109974
Nmral1	0.0030519944	-0.3169938	0.006555721	-0.23773137	0.07652179	0.0028195346	-0.17276116	-0.05116281
Polr2e	0.050648108	-0.19608328	-0.00021226889	-0.08090796	0.11484464	0.0020552701	-0.1517515	-0.17641076
Tsfm	842.624	-0.2614051	-0.0014059301	-0.12269213	0.0056871744	-0.00064799644	-0.15360616	-0.19502057
Dek	0.0052506533	-0.32559726	0.0021901703	-0.10299562	0.061338816	0.0010805473	-0.102750875	-0.20177455
Nop58	0.077874444	-0.22676654	0.0140087325	-0.13497984	0.14479375	-0.0027623782	-0.15858254	-0.15039845
Prdx4	0.0052368324	-0.23619194	0.0021629937	-0.16632858	0.13715234	-0.0012541206	-0.119339526	-0.06203967
Tomm40	0.0019661677	-0.27883512	0.00094352174	-0.009718474	0.008090878	-0.00011115541	-0.10602855	-0.21569756
Nme1	0.0022746536	-0.20047472	0.003144728	-0.11143416	0.048077647	0.003751661	-0.14538908	-0.13133228
Aimp2	0.0012515318	-0.27454743	0.002907188	-0.03744126	0.011071899	-0.0020260536	-0.13248721	-0.19981813
Acly	0.0108386595	-0.4408048	-0.0071592033	-0.22575653	0.19578587	0.025387561	-0.14965835	-0.023316443
Pus1	0.006541662	-0.21857108	0.004673489	-0.06835776	0.07269001	0.00030920014	-0.12684724	-0.19806965
B4galt6	0.0025584942	-0.29250336	0.0061498657	-0.20190614	0.013024448	-0.0025220169	-0.18258794	-0.07957313
Gusb	0.0050251787	-0.30854428	0.0023787303	-0.016973779	0.0030169142	0.020167192	-0.15072353	-0.19080073
Bop1	-0.0011417395	-0.25887725	0.0031779283	-0.041146427	0.0225039	-0.0011506935	-0.106877	-0.18152902
Arl3	-0.00089129916	-0.27432057	-0.0046459963	-0.009883264	0.19741054	-0.00037799575	-0.16453648	-0.16237274
Psmg4	0.009507073	-0.3046882	0.006522955	-0.041908078	0.06904698	0.0024340493	-0.16632627	-0.14061174
Sfpq	0.010971486	-0.28349334	0.0064849732	-0.030446634	0.044833504	0.0064469785	-0.10500788	-0.20361148
Eif4a1	0.0027612443	-0.29695895	0.007683034	-0.006841878	0.21809386	-0.06873882	-0.16177051	-0.15894306
Ctps	0.0038903954	-0.22282724	0.0013453194	-0.011995792	0.028989611	0.0014664652	-0.13475344	-0.16503277
Selenoh	0.00020136533	-0.19664733	-0.00055659306	0.045301683	-0.00062895025	-0.0007003955	-0.009662827	-0.23441473
Smyd5	-0.0023082066	-0.25528532	0.0033908193	-0.09070435	0.0011020128	-0.002096919	-0.08809844	-0.17633434
Ddost	0.002831583	-0.3036242	0.007564441	-0.08498415	0.13284506	0.0014679309	-0.16544801	-0.021627905
Hnrnpa2b1	0.0019374884	-0.28954402	0.0013819684	-0.046166945	0.088456005	3.99696	-0.11401295	-0.14660937
Trim28	0.059156973	-0.31706393	0.0040406794	-0.04600053	0.24952336	0.004214877	-0.16444331	-0.20608382
Wdr36	0.0046241414	-0.2715951	0.0007310033	-0.021626195	0.012661461	-0.0028745807	-0.13842465	-0.14499998
Hnrnpa1	0.10654061	-0.43070295	-0.00019422734	-0.0062615583	0.3057442	0.0059229285	-0.17485888	-0.21027616
Pdcd11	-0.00040097523	-0.25595903	0.0049670534	-0.0077112694	0.021947345	-0.0016375494	-0.16829708	-0.13132636
Srsf1	0.0903351	-0.3257607	0.05145042	-0.011693657	0.21778576	-0.010696257	-0.13335985	-0.17633706
Nudt21	-0.0021385376	-0.28905505	-0.00058755314	-0.0032368978	0.0096186	0.0033623315	-0.10520021	-0.17657734
Rtcb	0.004117753	-0.30612865	0.003932502	-0.017699175	0.15394048	-0.0025504096	-0.14674951	-0.107309185
Nudc	0.0058725635	-0.2804151	0.0018797901	-0.12878345	0.015136507	0.01356435	-0.091869526	-0.13855186
St6gal1	0.0015230112	-0.25977337	0.003224784	-0.16617122	0.30122733	-0.0044512567	-0.05132534	0.007820139
Psmd3	0.0074667884	-0.23194814	0.0017842187	-0.057932746	0.042385794	0.0011917254	-0.11687479	-0.14330359
Asns	0.21505176	-0.16098325	-0.0040685064	-0.32957402	0.39441684	-0.0036485014	-0.4337375	-0.30381322
Onecut1	0.001753311	-0.309679	-0.00018656907	-0.00599424	0.0060735974	-0.0028505	-0.18421252	-0.13569039
Emg1	0.002280474	-0.29790723	0.0037862693	-0.009589743	0.17570914	-0.003662341	-0.081343144	-0.15235402
Hspe1	0.0581381	-0.32301307	0.0013751381	-0.013625298	0.19229764	-0.00045192835	-0.14513433	-0.1356744
Ssr2	0.12858324	-0.21635461	0.00067481666	-0.1467522	0.13466737	0.00812564	-0.09218805	-0.08395857
Polr1c	0.0039484324	-0.25812566	-0.0010976043	-0.0011891801	0.2387077	-0.0126962075	-0.13776064	-0.09444664
Hnrnpa0	0.06081063	-0.44119248	0.06986354	-0.004994638	0.2818434	-0.012420489	-0.09464018	-0.13398832
Grwd1	-0.00019099162	-0.3273558	-0.00019061888	-0.00666356	0.0097089335	-0.007331182	-0.08161627	-0.16600057
Rnf187	0.006831748	-0.2278047	-0.00018757382	-0.045310643	0.0051703523	-0.0011812062	-0.11183007	-0.12682797
Aqr	0.0027518207	-0.2518738	-0.0014838626	-0.02020835	0.0032235226	-0.0034327984	-0.09814089	-0.1271676
Sae1	0.0028346854	-0.2894555	0.00433353	-0.019775344	0.008026013	0.003402635	-0.07889717	-0.16282693
Pbld1	-0.0017335175	-0.21181431	-0.008507555	-0.07701809	-0.0064663803	0.000578086	-0.050227724	-0.15249154
Miga1	0.0022954894	-0.36104706	-0.0031286473	-0.005729219	0.08632828	-0.0013849252	-0.081799	-0.13643737
Sf3b5	0.0071463184	-0.35496056	0.008569168	0.0033487517	0.1399692	-0.008167921	-0.07930262	-0.14093268
Ankrd10	0.0013644838	-0.2627529	0.005461923	-0.03566331	0.003617098	6.74769	-0.0130562065	-0.20446841
Sf1	0.00035422674	-0.21660969	0.0016589811	-0.017169448	0.03470791	-0.0063803713	-0.12134078	-0.11040716
Ebna1bp2	0.14771748	-0.32239336	0.00219975	-0.04688414	0.21090679	-0.0075081144	-0.16411899	-0.27889392
Cpsf6	0.0025773654	-0.22928932	0.0023493376	-0.05613429	0.01564645	0.0020332325	-0.06490148	-0.13043627
Aarsd1	0.00048638025	-0.23515017	0.0017660471	-0.030621087	-0.00029556674	-0.0041928682	-0.12739561	-0.08125895
Supt16	0.0038040734	-0.2767938	0.0013723741	-0.03299465	0.022687757	0.0034649067	-0.07142687	-0.14845467
Siva1	-0.0012324833	-0.3826245	0.0037982431	-0.0020514277	0.00601994	0.0027123978	-0.07305795	-0.15215935
Pmf1	0.0014119233	-0.3556222	0.0033395141	-0.010584416	0.0037751417	-0.008662603	-0.12502669	-0.1015378
Med25	0.0024999564	-0.34330812	0.0073572067	0.0033453903	0.18675879	-0.0055125044	-0.016232947	-0.09237023
Psmb2	0.0030794074	-0.2234373	0.0040995292	-0.03880625	0.06627279	0.0025573438	-0.085985735	-0.07642379
Hspbp1	0.003475706	-0.27913496	0.008440166	-0.044536214	0.013658123	-0.004290292	-0.085734144	-0.12772538
Srsf6	0.0034228174	-0.20505609	0.0065044914	-0.06492087	0.11944475	-0.0023035428	-0.06110016	-0.046021994
Cdca4	0.0019836668	-0.28517455	0.0038599307	-0.00092743174	0.0068521476	0.0025212956	-0.010618844	-0.18013337
Gins2	0.0007268568	-0.30638516	0.005479467	0.00074217	0.0062181526	-0.0036905336	-0.047335066	-0.16716804
Ppm1g	0.0015340102	-0.2708079	0.0061812447	-0.00015154234	0.10663334	-0.00065658917	-0.043379124	-0.1359301
Sf3a1	0.0069686016	-0.24391119	0.0037651889	-0.0038245819	0.05585048	290.494	-0.07171221	-0.13675337
Smarcc1	0.0019062478	-0.27321294	0.0049642976	-0.0054538543	0.0065549263	-0.0011829819	-0.060521375	-0.14158534
Hes1	-0.0007645762	-0.23187807	0.0039136177	-0.0013540976	0.3100289	-0.021880964	0.00068502116	-0.010421895
Uqcrc2	0.17744438	-0.09159187	-0.00053135795	-0.122907326	0.2783984	-0.0028111725	-0.23566823	-0.17077439
Polr1d	0.14946139	-0.25296283	-0.0019309609	0.0020036954	0.13493174	-0.005970501	-0.103538185	-0.09368375
Acin1	-0.003285299	-0.3115885	0.0012010045	-0.00713065	-9.18385	-0.0029937273	-0.060378566	-0.12560935
Slc35a4	-0.0015115801	-0.3293787	-0.00096058036	-0.004766568	0.0012061207	-0.0068394984	-0.008975522	-0.13778932
Mdh1	0.20095316	-0.002463558	-0.12684645	-0.22835849	0.12211862	0.00068372296	-0.210457	-0.196983
Golm1	-0.0034611812	-0.31984654	0.0067565534	-0.012034783	-0.004038517	0.004212471	-0.0048271744	-0.16505924
Set	0.20401561	-0.30943844	-0.005568125	-0.12142016	0.1658175	0.013163008	-0.2350016	-0.3341952
Tkt	0.2772148	-0.36927655	0.0049757217	0.10721258	0.18130395	-0.052779507	-0.1255845	-0.03266169
Slc35b2	0.0033482434	-0.2670402	0.0030042485	-0.0074565723	0.038988456	0.00082057074	-0.0570736	-0.10152429
Prrc2c	0.002183743	-0.20510477	0.0011156085	-0.0075880056	0.05898524	0.0016985527	-0.046189163	-0.08013831
Suclg1	0.24870953	-0.13013692	-0.00025387784	-0.1573851	0.46151358	-0.0077765295	-0.2929556	-0.17825022
Syncrip	0.0018617722	-0.21954949	0.004363975	-0.0018870594	0.0035246287	-0.009314921	-0.017138848	-0.12165973
Hook2	0.006169561	-0.32008147	-0.0027660667	-0.0015054483	0.002294907	-0.005219979	-0.06861226	-0.093506776
Trap1	0.18423212	-0.06985351	0.004332747	-0.16897665	0.04957557	0.002107281	-0.17384249	-0.17605144
Hnrnpab	0.0727454	-0.33593884	0.0655222	-0.0027261614	0.075599365	0.00091440557	-0.046529565	-0.118588306
Fkbp4	0.24017562	-0.29436657	-0.0064459275	-0.10526909	0.07603404	0.0030357668	-0.10883228	-0.15620306
Eprs	0.18461968	-0.06711934	0.0007596834	-0.14002767	0.11681689	0.0032618796	-0.16436714	-0.14094715
Grb10	0.30736536	-0.007803205	0.025088115	-0.20697069	0.37113807	0.13942362	-0.30200705	-0.20590593
Smarcb1	-0.00049562095	-0.2488132	0.0030914058	-0.0016302752	0.0021932446	-0.0015382471	-0.03139942	-0.095867105
Asph	0.0020007493	-0.3336816	0.0008565392	-0.0010950617	0.005587393	-0.002154087	-0.037289493	-0.10582222
Gpi1	0.20154682	-0.18954678	-0.036260758	0.09832277	0.16282876	-0.0353659	-0.171558	-0.01418702
Cfl1	0.19897324	-0.33321783	0.004848294	-0.024156198	0.0044731507	0.03572022	-0.04778509	-0.1337348
Impdh2	0.26543704	-0.32049885	-0.0023569656	-0.06381014	0.2972892	-0.0018887437	-0.24357466	-0.25201294
Tomm20	0.18404217	-0.006481533	-0.0077903266	-0.06436653	0.05077509	0.00047395084	-0.14922734	-0.16185375
Cct3	0.2129422	-0.14793071	-0.002612118	-0.114263855	0.06108542	0.0018322789	-0.17448504	-0.21180533
Cct8	0.23061936	-0.183503	0.0018584068	-0.12671603	0.17317575	0.0063202344	-0.1805068	-0.18063574
Tnpo1	0.00047944236	-0.32186472	0.0006676799	-0.0036452708	0.07313481	-0.0034331805	-0.030582633	-0.094161026
Ppp1ca	0.23794444	-0.19352295	0.0049101417	-0.053898267	0.03923666	0.0040513175	-0.05370697	-0.09991953
Fam98b	-0.00057287904	-0.27656913	0.00060820964	-0.009271645	0.005391173	-0.006004327	-0.026691196	-0.08823415
Ndufc2	0.23333493	-0.26512876	-0.011337156	-0.07833693	0.17998134	-0.0033002822	-0.26650456	-0.21519761
Uqcr11	0.24727413	-0.004161228	-0.059082385	-0.14813234	0.023934675	0.0046126624	-0.21889086	-0.13137482
Ndufb6	0.28959078	-0.093745686	-0.019211682	-0.23965278	0.0948871	-0.0009539461	-0.3169568	-0.2335364
Eif3g	0.25886503	-0.1715918	-0.0016082008	-0.060428724	0.13161716	0.0062341965	-0.15419672	-0.16525817
Lsm4	0.30942905	-0.35332876	-0.00018524299	-0.06392596	0.16874859	0.013618731	-0.17903672	-0.15370184
Aldoa	0.3179866	-0.100124896	-0.038525756	-0.046778847	0.17763704	0.0035277905	-0.119757384	-0.20810923
Pspc1	-0.0019656767	-0.28535566	0.0011165894	-0.006803817	0.0036560143	-0.0037042666	-0.013944957	-0.09481648
Cnbp	0.2517468	-0.13982971	0.004088081	-0.07210924	0.06348319	0.00884219	-0.07251923	-0.11270865
Ambp	0.24447648	-0.0043349965	-0.0720032	-0.056371782	-0.07809294	0.070375554	-0.08181502	0.11705101
Eef1d	0.20559661	-0.14734495	0.0026292652	-0.042680956	0.1674259	-0.0016683195	-0.12323257	-0.08218786
Snx5	0.29050583	-0.11095561	0.00255734	-0.075915284	0.094959624	-0.0020039969	-0.18139526	-0.073296845
Cct6a	0.29206166	-0.3052659	-0.0009560866	-0.132812	0.26112145	0.00038734288	-0.20738882	-0.2366304
Ndufs7	0.31479755	-0.18504503	-0.021803731	-0.110698335	0.13135241	0.0036864216	-0.24203275	-0.30127034
Hsp90aa1	0.26632783	-0.034938324	-0.0030622254	-0.104744665	0.011612055	0.039723717	-0.037375804	-0.07809514
Erh	0.3054092	-0.44938084	0.0005484998	-0.11541124	0.18617547	0.011964685	-0.2417559	-0.25241727
Arglu1	0.0046125255	-0.23568001	0.007041455	-0.014266171	0.010468944	0.0015822857	-0.014030405	-0.05457711
Ppie	-0.00015195362	-0.2583027	0.005845849	-0.003869973	0.0009596793	-0.004031291	-0.015472289	-0.08192622
Pgam1	0.3892168	-0.16938616	-0.035653707	-0.17175008	0.07357028	0.07411513	-0.19391237	-0.21221207
Atp5k	0.345633	-0.19134952	-0.03658023	-0.124719806	0.1341689	-0.005515276	-0.21862347	-0.21530178
Bzw2	0.44327033	-0.42578107	0.0035920255	-0.043984056	0.28674695	0.007803982	-0.25833592	-0.33402416
Anp32b	0.42725563	-0.38884827	0.00083204894	-0.09770514	0.18547842	0.0040701516	-0.16652687	-0.28144178
Eif3k	0.39193246	-0.0022906112	-0.0029350892	-0.032875486	0.19149002	0.002126132	-0.14696734	-0.11271344
Nt5dc2	0.4603953	-0.10789288	-0.009984865	-0.3325082	0.036125585	0.11170153	-0.4256173	-0.39651784
Nedd4	0.37882367	-0.16071749	0.0035345326	-0.026113903	0.1433904	0.0014392275	-0.09219171	-0.12796433
Atp5e	0.25533858	-0.092311494	-0.018827539	-0.02767794	0.102286555	-0.022019006	-0.100290276	-0.037644397
Pcbp2	0.24045964	-0.0017474964	-0.0077319993	0.00014353698	0.11150145	-0.008815986	-0.03753724	-0.019663742
Uqcr10	0.42603603	-0.08052812	-0.103450045	-0.12358264	0.023428751	0.0051969937	-0.12034845	-0.12764235
Rabl6	-0.0005559677	-0.28618303	0.0057393536	0.00018470266	-0.0007141781	-0.0040425896	-0.0007325573	-0.06675982
Cyc1	0.42982754	-0.3016437	-0.024067802	-0.08607268	0.13401344	0.0014286236	-0.21465221	-0.20705238
Fkbp5	0.0028359983	-0.3467083	0.0060665347	-0.011190022	0.0016694934	0.0056411973	-0.00012000707	-0.08385822
Rack1	0.4606215	-0.083835326	-0.042446177	-0.0049469885	0.18578233	-0.01695475	-0.09433587	0.010331304
Eef1b2	0.2370463	0.026167933	-0.13924438	-0.007991608	0.12289132	-0.0080867335	-0.069060326	0.0015214414
Ak2	0.49894872	-0.10530924	-0.0130274035	-0.22108987	0.0020564394	0.063624404	-0.18845652	-0.2103153
Crtap	0.00087238994	-0.33063737	0.0040412084	0.00058056915	0.012624929	-0.008933539	-0.026081454	-0.06594366
Nap1l1	0.46127662	-0.35087672	-0.004646361	-0.02557186	0.3517795	-0.0018090743	-0.14713027	-0.15409666
Uqcrc1	0.4178136	-0.24856836	-0.0062710857	-0.15890092	0.053985454	-0.0033194697	-0.2404936	-0.17481223
Naca	0.5047769	-0.08041319	-0.035778977	0.018267808	0.19509447	-0.00497052	-0.0880084	0.01261692
Nup93	-0.002085973	-0.3023675	0.00012254258	0.0007490609	-0.0012365988	0.0015350307	-0.006225905	-0.07150513
Cct2	0.45598492	-0.24737173	0.00035958065	-0.07012185	0.21465738	0.004079062	-0.18313502	-0.15763783
Hspa9	0.44535124	-0.18650502	-0.010623258	-0.14897442	0.017898677	0.024076274	-0.12732798	-0.08970659
Pa2g4	0.54470855	-0.38183615	0.044167046	-0.10334487	0.26007214	-0.017147021	-0.22487539	-0.2437573
Mif	0.58185905	-0.03679001	-0.069551975	-0.19371164	0.17871542	0.026523978	-0.18772979	-0.1223936
Eif3i	0.5290868	-0.16584572	-0.0002870399	-0.07188983	0.26957476	-0.0011624389	-0.19677766	-0.10520664
Tcp1	0.5957251	-0.17555629	0.0010559977	-0.09301709	0.27646995	0.0026266926	-0.17175138	-0.11446717
Rbm47	-0.00040524817	-0.25545573	0.0066188527	0.0026930508	-0.0009822567	-0.00016507489	0.000596608	-0.0025454718
Cox5b	0.49827024	-0.22374207	-0.020685242	-0.089921854	0.14438678	-0.003542231	-0.18257132	-0.14664342
Eef1a1	0.5385752	0.025516132	-0.09390523	0.009334937	0.17423655	-0.031969514	-0.051210843	0.07088153
Myo10	0.00020238473	-0.30085638	0.0013155228	-0.016610788	-0.0018756822	-0.00195823	-0.0024473695	-0.060922325
Eef1g	0.6070859	-0.24985392	-0.0016984575	-0.11453486	0.25065288	-0.0003433373	-0.17982346	-0.050455343
Pabpc1	0.616136	-0.13267909	-0.015112446	-0.080236554	0.09936218	-0.021402087	-0.112643495	-0.08091286
C1qbp	0.5247026	-0.29740256	0.00332299	-0.07552035	0.2247968	-0.05654665	-0.26251954	-0.2270411
Eif3f	0.27311808	-0.006273711	-0.005345261	0.0031049154	0.21538414	0.0011264739	-0.069841065	0.00053291884
Atp5a1	0.6229363	-0.27166438	-0.06829813	-0.16989966	0.06849561	0.010904148	-0.22667879	-0.20883729
Eif4b	0.6716445	-0.17700036	-0.043225538	0.004504264	0.16766317	-0.02248543	-0.1122802	-0.08211822
Ly6e	-0.0015177992	-0.21469598	0.099776685	-0.008205771	-0.016556006	-0.01901212	-0.0011861268	-0.0016577976
Igf2	12014012	0.22354026	-0.100535296	-0.34034756	0.47538263	0.02963798	-0.17581582	0.05635798
Serpinf1	0.8942233	-0.16962855	-0.20640437	-0.3207403	0.0021297685	0.09374654	-0.32827574	-0.20559554
Ncl	0.73641855	-0.37214217	-0.018314907	-0.15470864	0.1662955	0.0164459	-0.21488337	-0.28109577
1810030O07Rik	-0.00080212933	-0.2685522	0.0033876924	0.0020111352	0.0015868342	-0.006842343	-0.002757627	-0.011625821
Atp5b	0.7261066	-0.1474088	0.0016103983	-0.17845742	0.20191306	0.005979869	-0.22502713	-0.13577476
Gcat	0.7395153	-0.006874929	-0.07861421	-0.32647774	0.33150992	0.07625237	-0.4121986	-0.25965035
Hspd1	0.7783666	-0.25292024	-0.096963495	-0.23690997	0.100831896	0.056844473	-0.21396016	-0.20961928
Slc25a4	0.807615	-0.39615107	-0.13348792	0.029049093	-0.0040363846	0.096359886	-0.35522404	-0.3325494
Serbp1	0.8010484	-0.34807926	0.007672574	-0.10326153	0.20061791	0.006988134	-0.20827645	-0.18830043
Ybx3	0.92829996	-0.39127934	-0.038323488	-0.19103917	0.2755842	0.007031628	-0.275776	-0.29549846
Scd2	10318538	-0.37671226	-0.16906115	-0.13088942	0.58124864	0.14793392	-0.3526825	6.85062
Cps1	0.91466385	0.28336576	-0.028156402	-0.42591482	0.3472484	0.0033342708	-0.31726876	-0.18369266
2200002J24Rik	0.0036549382	-0.36667022	0.00081737933	-0.0013542159	0.026091183	-0.014266073	-0.06994144	-0.037452538
Npm1	0.68233615	-0.31642622	-0.08119908	-0.028162794	0.26807025	-0.0073868767	-0.28979793	-0.270189
Ppp2r1a	0.003933202	-0.30428484	0.0055348594	-0.001468885	0.031992357	0.0007615195	-0.033366304	-0.010208467
Sbf2	-0.0022256032	-0.28003198	0.0026115084	0.030148802	-0.00087699207	-0.00082442595	-0.0008146759	-0.0036871713
Serpina1e	28903275	-0.102130376	-0.7742441	-0.5154142	0.81455815	0.045477945	-0.19215702	-0.047806285
Sox9	-0.0014301027	-0.5425805	0.17737691	-0.5123242	0.6874087	-0.30705777	-0.0011865159	-0.005534354
Abcc1	0.00076363137	-0.42533433	-0.001082448	0.0014323487	-0.00037697845	-0.005334382	-0.0069160424	-0.09281916
Tgm2	0.0004921613	-0.24253438	0.21650034	-0.00079330953	0.2311256	-0.093245745	0.038011007	0.06258503
Rgs19	0.0031524354	-0.34937987	0.0071369912	-0.002641863	0.004874161	-0.0043686368	-0.0039928835	-0.014737589
Cyba	-0.00019607133	-0.36851636	0.021910744	0.0018190423	-0.1764937	0.11479247	0.0029712336	-0.0044011786
Spint2	0.004684273	-0.31657913	0.10158479	0.033166423	0.13420196	-0.067355685	0.0032626942	0.0005005017
Smarca4	0.0045932713	-0.42720723	0.026982754	-0.0011297219	0.007271747	-0.005288653	-0.0354504	-0.050148766
Dipk1b	-0.0002860009	-0.47147322	0.00772634	-0.002686309	0.0011147469	-0.0071267197	-0.012812347	-0.07743159
Sema5a	-0.00082764606	-0.38359246	0.005038417	-0.00015450532	0.011149268	-0.02497568	-0.010142981	0.0010892561
Shroom3	-0.0043460433	-0.41988462	0.0042684996	0.00081896264	-0.0016767036	0.0014955432	0.002795544	-0.0008853986
Plet1	0.00051040977	-0.48677528	0.0105936695	0.0026295967	0.0021955457	-0.006002847	0.0029128972	-0.0011029671
Atp1a1	0.0058690314	-0.43884104	0.006615847	-0.072793365	0.061945423	-0.007418195	-0.010079461	0.0004290384
Mfge8	-0.00056310894	-0.49346545	0.002343968	-0.0025226243	0.006868681	-0.0014725992	-0.009225385	-0.020104015
Prss8	0.00034611364	-0.3242962	0.0019455183	0.1838933	-0.00029293072	0.0014755698	-0.005423981	-0.0032668882
Plek2	0.0009981344	-0.41735554	0.0012867713	-0.00091985153	0.0040063406	-0.0030305109	-0.019378155	-0.03811536
Epb41l4a	0.0004620089	-0.49937755	-0.0005641466	-0.00050917664	0.0014449592	-0.0042761625	-0.004354268	-0.0036784844
Ier2	-0.0011751532	-0.4148937	0.0072599184	-93.8904	0.004942777	-0.009456499	-0.0021506927	-0.016644135
Wnk2	0.0019953814	-0.445771	0.008847773	-21.2612	0.002517354	-0.0028101203	0.0015999061	0.0004308107
Lamc1	0.00054525724	-0.44510895	0.008144247	0.009790315	0.0034419291	-0.00093419675	-0.0033557967	-0.0075733913
Hspg2	0.0034550123	-0.32702675	0.10989652	0.112266555	-0.0014642411	-0.0029424417	0.0017026816	-0.0024226776
Trim47	0.0019421316	-0.4710295	0.005862949	0.000106609565	-0.0006954172	-161.491	-0.0056234533	-0.0048184106
Paics	0.17601542	-0.10665468	0.008023608	-0.0005181321	0.3606027	-0.024990525	-0.051803473	-0.07335172
Igfbp3	-0.005225749	-0.4206122	0.2634177	0.0028019948	-0.0039273985	-0.024374202	0.0009258291	0.0031386567
Npc2	0.0037933912	-0.22586685	0.0008141403	0.26407087	0.00483254	0.0017420676	0.0009762486	-0.0044103884
Atp4a	0.0022083547	-0.411496	0.0092531815	-0.5656921	0.9281823	-0.17275223	-0.39807954	-0.008083517
Zfp750	-0.0006186548	-0.0091933375	-0.002675473	-0.26404428	0.69049186	-0.021478422	-0.28949782	-0.010729144
Notch1	0.004567132	-0.32059437	0.0029151912	-0.010424941	1589115	-0.31362727	-0.10591406	-0.18157841
Serpina1c	0.0095327515	-0.056033727	-0.10248623	-0.21057558	0.56601864	-0.053099267	-0.16006348	0.00043259552
Actb	0.0026420169	-0.26162463	0.15125114	0.15591745	0.042574104	-0.048745807	-287.619	0.006466703
Aldh1b1	0.3473797	-270.396	-0.033605468	-0.65628976	14482409	-0.22654307	-0.56447804	-0.2974977
Clic1	0.00051711284	-0.34960604	0.19272652	0.21416369	-0.0034153222	0.00043785592	0.0034889365	-0.00012416254
Cox7a2l	0.086075425	-0.0028920372	-0.020480111	30.3865	0.18339327	-0.024837056	-0.08869483	0.00096001086
Pth1r	-0.00048197937	0.24851874	0.09606811	-0.38470328	20442824	-0.31478098	-0.10319308	0.28054914
H13	0.0036183787	0.004127497	-199.03	-0.08094757	0.21474043	-0.017945472	-0.108065695	0.004257247
Nrarp	0.0004565055	-0.0025987122	0.009875652	0.0117319	0.9880973	-0.13166776	-0.00025071733	0.002845832
Cbs	0.0029704801	0.095911235	-0.0054589147	0.00052336405	0.6353449	-0.058501203	0.0013245052	0.026782535
Qdpr	0.005318428	0.0019818002	-0.16024633	-0.16564219	0.32871538	-0.004427243	-0.21820217	-0.007028089
Fam107a	-0.0052488875	0.004373814	0.008083999	0.01588419	0.78326464	-0.05007741	0.002135143	0.00734738
Iyd	-0.00087044574	0.004397907	-0.0053994376	-0.11381946	0.53237474	-0.005049364	-0.07971039	-0.0053599584
Cyp39a1	0.0024537672	-0.0056546587	-0.00026107367	-0.007409349	0.32527104	-0.0026468094	-0.087547794	-0.006068949
Fam120a	0.0032733865	-0.0160984	-0.0012887712	-0.008698994	0.2379883	-0.008873098	-0.14289014	-0.1513382
Slc9a3r1	-0.00014035287	-0.0054981275	0.06269796	-0.00077420945	0.65020066	-0.08925737	-0.005082759	0.08385086
F10	0.004752577	0.11842567	-0.08904443	-0.12845579	0.19848801	0.0018992389	-0.15906058	0.037177633
Abat	-0.002383284	0.002117435	-0.06743057	-0.07274387	0.23935479	-0.0008784513	-0.14445654	-0.0077394573
Eef2	0.009479463	0.027491823	-0.12418189	0.07954706	0.19574021	-0.06256012	-0.06757243	0.010772395
Tmem147	0.0053142593	0.0020543067	-0.0007238077	-0.005347193	0.24920367	-0.016353676	-0.06799871	0.007683741
Gtf2i	0.002241752	-0.00083370786	-0.0018409522	-0.0037987055	0.2358702	0.0016828564	-0.03687609	0.0008666114
Lrrc3	-0.0013887101	0.02220176	-0.011417127	-0.0033116473	0.26555094	0.0023428877	-0.00097584084	0.0048802234
Vtn	0.0001476458	0.07296321	-0.061334655	-0.07567749	0.33151257	-0.028907029	-0.0026263092	0.06926174
Nqo2	0.0010261944	0.026083445	0.00055804465	-0.08689181	0.20665453	-0.004446293	-0.003240854	0.0030228668
S100a6	0.00013812636	-0.3715499	0.32309672	0.31318778	0.00033515284	0.0030938194	0.009402864	-0.00089279603
Ssr4	-0.00083763705	0.072999395	-0.02401566	0.0017255682	0.1870834	-0.0048525212	-0.030025449	0.05363919
Ndrg2	0.08575446	0.18875156	-0.031869527	-0.2266856	0.30052376	-0.006716978	-0.088840514	-0.0013694374
Lrrfip1	0.0017387994	0.0005816968	0.0013387623	0.00091370073	0.2612855	0.0031051498	0.008186111	0.046764527
Crp	0.0011549535	0.001534558	-0.014056033	-0.08640497	0.25047773	0.0040558493	-0.0013533852	0.11516194
Idh2	0.21919522	0.19171196	-0.023322336	0.043361615	0.2148453	-0.02148465	-0.09737925	0.06583759
Gramd1b	0.0044859536	-0.004757515	-0.0026785305	0.23861201	0.29363373	0.004428171	0.0013746662	0.00033568172
Csrp1	-0.00028111733	-0.21561089	0.29101244	0.1277632	-0.0034991207	79.2659	0.0013825562	0.00016408955
Etfa	0.08766286	0.16730857	-0.018371867	-0.008837178	0.29173774	-0.020955995	-0.047623213	0.0037438576
Ramp1	-0.0017978963	-0.0054020938	0.010832489	0.3622849	0.46524084	-0.049856238	0.0010267975	-0.0022561518
Fmo2	-0.001682665	-0.002250992	0.0014336028	0.25305638	0.29032648	-0.019893374	0.07916518	0.049497787
Col4a1	-0.0035358656	-0.08417026	0.27684554	0.10678006	-0.02536511	-0.0047125216	0.056048885	0.0046655117
Anxa3	0.0014026095	-0.099946536	0.40890202	0.18027748	-0.0011275313	-0.00046046835	0.04695478	-0.00448979
Col4a2	-0.002277273	-0.11329528	0.29338855	0.23722261	-0.13906294	0.001568939	0.08916438	0.0034704884
Gas6	-0.001900796	-0.40868607	0.26884604	0.29790625	0.0021271054	-0.15708992	0.16583428	0.36985633
Thbs1	-0.0020529346	-0.006440177	0.429951	0.09707804	-0.0021465225	0.0014376983	0.059261948	-0.0012747672
Col1a2	-0.007788098	-0.19850683	0.34303105	0.15691432	-0.082852215	0.0025224953	0.12575269	0.12191942
Col1a1	-0.00016827432	-0.13730384	0.41660985	0.17997283	-0.012506516	0.007758047	0.2256592	0.22362092
S100g	0.01316658	-0.09838865	0.07061506	0.47195446	0.010666909	0.0036265955	0.00045199905	-0.18085115
Arpc1b	-0.0027619912	-0.00827966	0.10311787	0.25158256	-0.010305107	6.54394	0.14551738	0.0015390117
Sparc	-0.011200243	-0.22672163	0.36334842	0.2207086	-0.16732767	-0.00075132167	0.14357765	0.13713962
Myh10	-0.00055304245	0.0009996075	0.001175888	0.5162917	0.0019296167	-0.0015111279	0.0054113856	0.004294643
Tjp3	-0.0003408595	-0.01895316	0.028145675	0.2576161	-0.0023580703	-0.004956161	0.031773116	0.0006252805
Mgat4b	-0.00082656374	-0.014950163	0.0092216935	0.25274414	-0.053853568	-0.0006503614	0.041900933	0.0008980733
Gabrp	0.0011527943	-0.39243904	0.46466184	0.004438886	0.0062433975	-0.0009532184	0.5743049	0.1833603
Tmem8	-0.0059889234	0.017066995	-0.000501494	0.28337333	-0.13401912	0.00031403842	0.055738702	0.030942045
Anxa2	-0.0025616335	-0.07120373	0.33881128	0.20988448	-0.1809052	-0.0003123248	0.24351344	0.026098596
Reep5	-0.003026552	-0.008256025	0.02016346	0.4963574	-0.0066361646	0.0011209658	0.09015486	0.047756504
Selenow	-0.0022224863	0.0017046438	-0.008342518	0.35936534	-0.12367282	0.0068976027	0.09844102	-0.0013421972
Gnas	-0.001866014	-0.00254423	0.046410806	0.20300956	-0.001477567	-0.01315241	0.0079649165	0.09630408
S100a11	-0.0034668148	-0.0012195159	0.2820251	0.24619205	-0.0071626995	-0.005051024	0.19631465	0.18209986
Tcn2	-0.0018028438	0.0083035845	-0.00096142513	0.29080114	-0.10323724	-0.0031874925	0.09161657	0.15333316
Plvap	-0.008238981	-0.005315538	0.1284939	0.13084267	-0.24155775	-0.0008118256	0.120264255	0.003175529
Col3a1	-0.0053047207	-0.15802367	0.21780434	0.17234498	-0.28737673	0.006870077	0.27714315	0.18746169
Krt8	0.0017478173	-0.0013201173	0.2081678	0.282522	-0.042087242	-0.074054375	0.16063763	0.23293212
Npdc1	-0.0040970747	0.01435563	-0.00045726245	0.29649386	-0.0017126878	720.308	0.14423971	0.21879227
Clec2d	-0.001848562	0.038763553	-0.001476642	0.2962614	0.001326296	-0.0008514386	0.20811431	0.24123272
Wwtr1	-0.00040376908	0.00040644666	0.006684557	0.29268318	-0.11835907	-0.0031189227	0.2040871	0.26050323
Psmd8	-0.0015625143	0.004634239	0.0023930497	0.21327052	-0.005075748	-0.0063616093	0.0065622116	0.19480896
Eng	-0.0056428877	-39.626	0.09198557	0.19471036	-0.23987916	0.00046122784	0.21024905	0.015106148
Jund	-0.00023434707	0.033149596	0.036635865	0.17729373	-0.083454564	-0.0066102888	0.12510216	0.19817695
Ifitm3	-0.0029557722	0.11572223	0.009050785	0.38725427	-0.12538025	-0.0007096312	0.2631422	0.3225727
Cldn3	-0.00361467	0.026023548	0.00496733	0.40617952	-0.0036243652	-0.0039031242	0.28673524	0.29576305
1810058I24Rik	-0.0030652916	0.012507204	-0.0019568193	0.17468062	0.004607268	-0.0019999717	0.059653755	0.2930075
Anxa5	-0.0015959068	0.0028526867	0.0035674707	0.20355637	-0.07624331	-0.0024978602	0.2981454	0.15620928
Mtmr11	-0.00078491645	0.030638758	-0.0024039724	0.18089086	-0.005930333	0.0015693363	0.17648306	0.34799388
Pglyrp2	0.00041951553	0.12461179	-0.011436127	0.40246296	0.0029477994	-0.005407203	0.0083529	0.53430456
Arrdc3	-0.0045230514	0.00041262564	-0.009773686	0.18434174	-0.009972834	-0.0004984023	0.11969639	0.39691052
Fads1	-0.004247345	0.111210674	-0.00080031966	0.27420583	0.005619133	-0.009440865	0.0029631138	0.41962492
Vil1	-0.0032628037	0.2331202	-0.0068130344	0.44801086	0.09535581	-0.004719456	0.00032268558	0.38140967
Tmem176a	0.003978313	0.003722432	0.11939925	0.06693913	0.0011720154	-0.0064255716	0.089037955	0.22276247
Trim24	0.00096170825	0.017706376	-0.0017474445	0.1486876	-0.0005227107	0.0017469274	0.09189313	0.30401143
Cib2	-0.0026127282	0.18346085	-0.018409228	0.2406324	0.0020024811	0.0037342971	0.018168204	0.58558106
Cd81	0.0012517909	0.08168031	0.007461442	0.0868297	0.0018742157	-0.056663353	-0.0039362772	0.3056198
Cyp51	-0.0020360614	0.025413169	-0.017768271	0.13902412	-0.002207754	0.008501185	0.039557938	0.29764098
Hspb6	-89.6783	0.041248668	0.0017145565	0.09443547	-0.003199012	0.0029093856	0.11100887	0.2847861
Adgrv1	-0.002481935	0.009750044	-0.022965081	0.15867184	-0.0026602629	0.0015156448	0.038776256	0.54599243
Stra6l	-0.0038732619	0.1264065	-0.0038412006	0.14808114	0.003151149	-0.004834764	0.047186833	0.25740078
Car4	-0.00617325	0.00068319973	-0.0005432595	0.010220249	0.00028251042	0.0029587066	0.13563915	10102944
Fads2	-0.0041030184	0.11055274	-0.04801928	0.17231315	0.13466491	-0.09418253	0.06540028	0.37645963
Scd1	376.365	0.28765255	-0.2325163	0.3484123	0.0024420337	0.0026003409	0.17823167	0.67439246
Insig1	-0.0029591562	0.120820254	-0.24446349	0.16399464	-0.0004343273	-0.0015727389	0.0019442418	0.31414557
Hmgcs1	-0.00014593934	0.14609613	-0.04132265	0.13645919	-0.021485638	0.008162238	0.009965264	0.29861012
Hacd2	-0.00047005483	0.009862319	-0.0038757566	0.00046683772	-0.0010124906	0.0028148452	0.011234177	0.3131239
Rasl10b	-0.0014433467	0.004934018	-0.0007035445	0.018978633	0.0013659672	0.0038212046	0.011492771	0.4067949
Ifi27	0.0002761336	0.0022375337	-0.0046229376	0.0068826107	-0.0060737133	-0.008803518	0.088909596	0.4058975
Bmp1	-0.0041850344	0.010047183	-0.00072150875	0.052589025	0.0034254128	0.00419371	0.085358165	0.28347623
Mvd	0.0005152647	0.010440824	-0.009227945	0.025702398	0.0032416517	0.0061906856	0.0059877266	0.38833466
Elovl5	-0.0009261	0.06779872	-0.0071382765	0.05220575	-0.04584336	0.0019300941	0.045664147	0.23818295
Itih4	-0.0015616644	0.011170921	-0.050788913	-0.14389819	0.07888115	-0.085916094	-0.005263384	0.24192493
Gimd1	-0.00070329447	0.22199225	-0.0023682527	0.0015512115	-0.00095078803	0.0023815248	0.008784617	0.5242594
Tapbp	-0.0062273648	0.0033178923	-0.0049337437	0.16443087	-0.20223245	-0.0004056081	0.2745939	0.21686491
Stap2	0.0013130842	0.0025183887	36.6819	0.055974007	-0.011326253	-0.0018831597	0.188626	0.2825617
Tm7sf2	-0.0023987566	0.16145574	-0.051432986	0.08808799	-0.0008835339	0.00027682353	0.02900668	0.28268382
Sc5d	0.00010782237	0.15810937	-0.012044905	0.09004343	-0.003921759	0.0033455896	0.11562501	0.32304376
Cfb	-0.002900141	0.17146662	-0.0048426436	-0.0014444885	-0.0011595902	0.0042930297	0.003842411	0.24125399
Abhd2	-0.0044633863	0.07374416	-0.0027619996	-0.000544349	-0.0018385653	-0.0035465136	0.14007133	0.25267327
Atp9a	0.0013689859	0.023178956	0.0037069106	0.04795167	-0.0514998	0.0014642079	0.23251265	0.27479485
Igsf11	0.0018098461	0.00021441754	0.0011730677	0.005551998	-0.17850778	-0.003341259	0.11633301	0.25539348
Rnf217	0.00021166056	0.17197175	-0.0020255551	0.0793161	-0.012799442	0.0007736165	0.13774145	0.30491608
Habp2	-0.0010567388	0.15668161	-0.0025065204	0.0030489773	0.020445293	-0.0072917957	0.017966144	0.22775896
Cd74	-0.3629713	-0.38935646	0.25696248	0.18363188	-0.5306479	0.6335559	0.4293389	0.5046412
Parp3	-0.0018300768	0.0052298564	-0.00029095254	0.06463216	-0.09616634	0.0013358312	0.3302659	0.24565978
Mocos	-0.0064191967	0.022898778	-0.00096797507	0.0053915824	-0.0010467437	0.0008380752	0.3441482	0.319821
Msmo1	-0.0032017883	0.22430997	-0.0089085065	0.1432814	-0.0598963	0.0057031135	0.1700103	0.37202227
Dusp6	-0.0049496545	0.12471006	-0.00055954175	0.11003059	-0.13174804	-0.002487793	0.31771994	0.27212337
Reep3	-0.003638858	0.11296134	-0.0021106752	0.0047126054	-0.13628863	-0.0033928943	0.19325453	0.22547054
Fgf1	-0.0015327646	0.15023218	0.0017446592	-0.1535264	-0.0038217676	-0.00055684213	0.31409153	0.3624713
Fgfrl1	-0.008250879	0.120087035	-0.0014214106	0.0052597625	-0.003425914	-0.001857381	0.2160269	0.24412788
H2-Ab1	-0.0018646559	-0.011173575	0.21454564	0.06355235	-0.1838734	0.42875057	0.34085175	0.30755287
H2-Aa	-0.00021380956	-0.0034876538	0.16793832	0.06591314	-0.3187452	0.44143108	0.36071032	0.32119352
Ptdss1	59.5757	0.18890426	-0.0072389795	0.0688635	0.007450469	-0.001153158	0.15376827	0.27285367
Ccnd1	-0.009161176	0.0034252652	0.059480865	0.043646708	-0.12852433	-0.030618438	0.3155455	0.14680943
Vnn1	0.00043528358	0.0005715933	-0.0019588205	-0.0005823749	-0.027482972	0.0019738248	0.3389907	0.13830325
Mtus2	-0.0025147663	-16.0371	-0.00045476633	-0.00037797508	0.0012545717	0.0037208952	0.3933214	0.003863447
4931406C07Rik	-0.003163696	0.19420637	0.002423268	-0.009827621	-0.002922813	-0.0002105738	0.16488409	0.25264573
Egln3	-0.0017887129	0.097814545	-0.0016641376	-0.0022126422	-0.0068872594	0.0025889399	0.2850338	0.075368404
Mcfd2	-0.0040922416	0.19152167	0.008991313	0.002465846	0.00032847552	0.0015186088	0.09515374	0.20270105
Igtp	-0.00013628522	0.0012684161	-0.0031363552	0.10198498	-0.30503637	0.37072718	0.18863612	0.2869283
Id3	-0.0037892878	0.0037853764	0.0024954153	0.0035143164	-0.099089384	0.00233701	0.3981748	0.025552627
Gfra1	-0.0052378355	0.14050996	-0.0028137136	-0.004908151	-0.009391452	0.0046525984	0.4464063	0.123221956
Scamp5	-0.009355927	0.23938495	-0.001205267	-0.0013149688	-0.011789232	0.004187669	0.107231416	0.28242967
Il6st	-0.004072826	0.011860369	0.0006408716	0.026133653	-0.095000476	-0.00045103594	0.24714386	0.05599183
St3gal5	-0.0018742477	0.10813375	-0.0022232032	0.014217585	-0.18501498	-0.0034629107	0.26709056	0.102147765
Cyp2e1	-12415754	18662142	-0.054366875	0.3406015	0.007535075	-0.034103833	0.2666882	0.20709543
Gsta3	-0.8988225	14423493	-0.0052762944	0.22096704	0.006754795	-0.039884567	0.17741415	0.29774714
Cdo1	-0.96156514	13956629	-0.11735191	0.3955744	-0.038782608	-0.025370913	0.302363	0.21364509
Slc1a2	-10261371	1768691	-0.0055374154	0.54599094	0.025246235	-0.049377184	0.2118503	0.3416923
Gulo	-0.81726176	17791318	0.00016587229	0.30403817	0.03639873	-0.032128885	0.27936223	0.3529118
Oat	-16185367	19213682	0.058177885	0.37931097	0.3196156	-0.06285423	0.32956022	-0.121708505
Ang	-0.87294394	1272195	-0.007926714	0.3545147	-0.30238748	0.0049585835	0.36008212	0.0663302
Nrn1	-0.7205155	1580467	-0.00023184609	0.3963484	-0.01060678	0.00077226193	0.26911598	0.37163764
Rnase4	-0.8790635	12672178	-0.008096404	0.34436008	-0.3540653	0.016092174	0.3362032	0.11789851
Fth1	-0.9393959	10801712	-0.06020387	0.2184541	0.12818643	-0.07138328	0.22175357	0.27860478
Adh1	-0.68535626	15446335	-0.039707996	0.34551004	-0.08115137	-0.0042201066	0.2775989	0.3366171
Cyp1a2	-10091543	12972648	0.09548818	0.002842798	-0.37099317	-0.0010395317	0.47859892	0.08889523
Apoc1	-10185915	11136794	-0.1602482	0.38082632	-0.12406282	-0.033624414	0.23163387	0.08297278
Hpd	-0.52088994	1615489	-0.07049711	0.2453955	0.3884464	-0.051516645	0.12741542	-0.054701168
Apoc3	-10142542	10760918	-0.16912416	0.22036594	-0.49188486	0.050764725	0.30031195	0.13153349
Gstm1	-11569829	0.98822045	-0.04827588	0.20505299	-0.23776329	-0.05684727	0.28619057	0.13922113
Pon1	-0.59047145	138004	-0.08897164	0.45727894	-0.2740381	0.0019851562	0.3747253	0.24725363
Cyp1b1	-0.71620727	24423697	0.0164989	0.56956434	16663811	-0.15061386	0.2482722	0.13355626
Gstm2	-10385596	0.9803873	-0.0011041253	0.1234933	-0.24224222	-0.0050498736	0.37437055	0.34414902
Lhpp	-0.46902102	1420289	-0.0020382851	0.27624893	-0.001911811	-0.00593611	0.25638476	0.16969892
Upk3a	-15728048	24307246	0.0033423342	0.33418924	27066982	-0.264083	0.3144927	0.8115606
Car2	-0.6282964	14763675	0.020466415	0.071444854	0.47112167	-0.049355768	0.17641741	0.17316431
Apoa2	-0.93310153	10026237	-0.1421165	0.033461656	-0.08985907	0.03690572	0.20566799	0.06674377
Nkd1	-0.8052952	10297443	0.0044051516	0.3284192	-0.00028886122	-0.0013803924	0.24698864	0.41336185
Aqp9	-0.5964028	13563852	-0.0019157183	0.24984306	-0.03429636	0.004818442	0.32325053	0.28564262
Sult1a1	-0.57808656	11272483	0.0066012912	0.12119386	0.008914384	-0.073122464	0.20494142	0.2917818
Cyb5a	-0.61945385	0.9714243	0.0029812618	0.15947409	-0.1348935	-0.009823342	0.2453468	0.0921272
Mgst1	-0.66592693	0.9437387	-0.02042969	0.049346417	-0.10759501	-0.019327717	0.18716219	0.09194356
Ahsg	-0.44016975	12107248	0.060706925	0.08474989	-0.041069865	-0.02126911	0.2587771	0.16422601
Slc22a1	-0.6748141	0.9789522	0.00026865935	0.34349656	-0.32155627	-0.0047659897	0.2360805	0.2483034
Ces1f	-0.5269494	0.96244663	-0.111743346	0.51485205	-0.49196702	-0.003517148	0.3242896	0.23539567
Cyp27a1	-0.41646242	12947661	-0.019524112	0.32332534	-0.015946526	-0.0012976095	0.24887761	0.27163595
Rbp4	-0.8168682	0.8006566	-0.06650809	0.1722276	-0.098682344	0.0279783	0.14111526	0.013806166
Blvrb	-0.69937456	0.9507889	0.016031675	0.028915415	-0.12836476	0.0026055987	0.20167743	0.16508509
Cyp3a11	-0.98819727	10248048	0.0373178	0.14439407	-0.9144778	0.034228988	0.30369934	0.074387565
Aldh1a1	-0.8488182	0.7528264	-0.005971303	0.116529234	0.005026811	-0.11379867	0.17571846	0.39454836
Selenop	-0.8554869	0.81368107	-0.06303385	0.012457057	-0.010020986	0.016300354	0.14456126	0.24125308
Axin2	-0.31926647	12612585	-0.00088961114	0.35446686	-0.0021884264	-0.0010652544	0.28687873	0.3440671
Rgn	-0.4146972	13683883	-0.12952782	0.36706626	0.18527536	0.0010745217	0.1618451	0.4485891
Mettl7b	-0.90615	0.7467431	-0.009763701	0.3192356	-0.9510357	0.0021911243	0.33804157	0.12210396
Aldh2	-0.6163114	0.7527905	0.02050439	0.20320542	-0.20316945	-0.007613793	0.14388153	0.09366159
Gstm3	-0.9879168	0.75123125	0.050757393	-0.0609548	-0.9904108	0.005561215	0.47574776	0.3144554
Errfi1	-0.4772357	0.84062487	0.0004471733	0.14105546	-0.22661585	-0.0007964711	0.2986739	0.20947342
Plin2	-0.71847594	0.7976835	0.0048421794	0.120952636	-0.3157434	-0.0059164055	0.19238058	0.23685399
Mat1a	-0.42527443	1087251	-0.07514607	0.12103643	-0.022231506	-0.06407323	0.06793579	-0.031315934
Sord	-0.41007894	0.9861934	-0.12829676	0.21566297	-0.35254365	0.047641728	0.18371306	0.13359359
Apob	-0.5799062	0.83102417	-0.054373883	0.026797254	-0.28129324	0.0047105043	0.16764627	0.15593068
Lect2	-0.42202237	10756605	0.008721393	-0.00036930104	-0.37036073	-0.0013549654	0.28376216	0.29353678
Akr1c20	-0.30935064	12316232	-0.0025938586	0.3647303	-0.08022448	-0.031672016	0.27481908	0.41281086
Rarres2	-10644286	0.5259196	46.5136	0.11886499	-0.37563744	-0.003741475	0.62328595	0.0051151733
Scp2	-0.5837375	0.65053344	-0.02870049	0.07805834	-0.2211074	0.019573772	0.15449819	0.2493674
Il1r1	-0.49323687	0.8490238	-0.012576058	0.15167214	0.05070391	-0.021343015	0.24430132	0.38080144
Asgr1	-0.29799998	1059082	-0.0044320114	0.13037018	-0.3152616	0.012075051	0.25512135	0.2386262
C4bp	-0.5319643	0.81428003	-0.067073055	0.1531862	-0.22475274	0.0051489514	0.28077537	0.36127964
Apoe	-0.6378685	0.6562369	-0.016234072	0.214303	-0.14411989	-0.009838943	0.15565474	0.107893236
Tsku	-0.63177353	0.6661205	0.00015158796	0.18231511	-0.2689686	-0.0008111483	0.20328909	0.16486493
Mup20	-0.89085007	0.45185882	-0.08107712	0.69282323	-0.8611153	0.026850358	0.2940139	0.4398212
Fgl1	-0.6686258	0.52179134	-0.023540974	0.15618992	-0.39462665	0.0011315726	0.33360973	0.22905196
Itm2b	-0.85162985	0.4365105	-0.0007830087	0.19198133	-0.123344004	0.00031783254	0.17370947	0.117431
Cyp7a1	-0.004278721	13483139	-0.11832249	0.6583115	0.0004251691	0.002993004	0.12655498	0.5941721
Akr1c14	-0.39035928	10359284	-0.090906	0.44423416	0.3814861	-0.061397385	0.21844189	0.32055312
Hsd3b7	-0.22608039	10817041	-0.002215247	0.18035622	-0.2687407	-0.0014156556	0.38910744	0.13148783
F5	-0.14712025	12210659	-0.0070711677	0.25659704	-0.0031915419	-0.0027262135	0.21794151	0.1700851
Trf	-0.5310503	0.5737067	-0.105758294	0.10413552	-0.287695	0.013469437	0.21376508	0.3181675
Ces1b	-0.011509126	13882557	-0.053567525	0.34467924	0.07222872	-0.006329758	0.17032829	0.2989465
Serpina3k	-17411203	0.001878503	0.0052788104	0.11483911	-0.73876816	0.00024019665	0.36177424	0.004293911
Alb	-110861	0.47805363	-0.109406844	-0.17575996	-0.6365729	0.07212	0.19423677	0.21055016
Apoa1	-0.47259805	0.8139277	-0.17628826	-0.023409123	-0.16757862	0.12006643	0.13810596	-0.022724384
Slco1b2	-0.011733329	12214007	-0.0235888	0.47989857	-0.28512025	0.004341245	0.33986533	0.15590161
H2-Q10	-0.4455795	0.59861714	-0.14570735	0.059083845	-0.3146569	0.023270693	0.15721352	0.14301036
Ddit3-1	-0.8379775	0.27625105	0.0026956983	0.081738904	-0.44174942	0.058998168	0.0070294957	0.35843572
Hp	-0.6038723	0.55854523	-0.09550905	0.18975078	0.04764195	-0.0570176	0.227527	0.35833055
Cd5l	-0.9686304	0.06080088	0.0019532498	0.004775817	-0.75013715	0.06409025	0.2666551	-0.096340284
Tuba8	-0.0019299934	11729827	-0.0007200539	0.18211833	0.0011591321	-0.0036752694	0.3118266	0.20371428
Ddit3	-0.9250392	0.23259997	-0.00066467037	0.06919433	-0.50875175	0.044514745	-131.91	0.30425787
Ptms	-0.72307175	0.36064875	-0.00962581	0.24021547	-0.06233164	-0.008998033	0.19175327	0.14314516
Slco1a4	-0.040397078	0.96761805	-0.0018989067	0.2345893	-0.10792242	-0.0014861943	0.26830113	0.18794641
Hsp90b1	-0.81656176	0.15880841	-0.0029202972	-0.0068015507	-0.09531478	0.025818178	-0.0024511933	0.07472202
Gys2	41.2146	11237587	-0.0005742828	-0.005980378	-0.1881651	0.08458065	0.111121215	0.3614667
Creld2	-0.6122853	0.2018413	0.0016548134	0.0059688864	-0.16642438	0.009369944	0.02416922	0.18112975
Pdia4	-0.6124713	0.26750535	-0.0023911642	0.0028634053	-0.12192518	0.018313387	0.021774456	0.17986178
Akr1c6	-0.009144935	10687003	0.0014042022	0.24296418	-0.015752362	-0.0005451238	0.22758788	0.36189738
Tle5	-0.54953647	0.33082405	-0.019924156	0.15038556	-0.13280195	-0.0043461486	0.10038871	0.09792474
Abcc2	-0.0038608254	0.9893487	-0.018193468	0.14919852	-0.031287387	-0.0017507706	0.136251	0.19654012
Dnajc3	-0.5886457	0.29630047	-0.0025914446	0.01733845	-0.15414265	0.0068552867	0.06715829	0.15614302
Gpr182	-0.004965026	11289722	0.002023086	0.31241393	0.41090402	-0.09835903	0.067758396	0.6424921
Nat8f2	-0.00647685	0.9130769	-0.010991655	0.48864126	-0.2299558	0.00081165816	0.25737643	0.2370316
Atp11c	-0.0023033665	0.92476505	-0.0049675102	0.24078108	-0.03535798	-0.0022021495	0.2080002	0.23793665
Hmgcs2	-0.31905887	0.70964706	0.0004095485	0.07630122	-0.08110815	-0.041836288	0.09135928	0.13040276
Fgb	-0.49713397	0.17220217	-0.045667376	-0.026952196	-0.33602297	-0.0020524114	0.04567347	0.016432447
Pzp	-0.36315736	0.5526688	-0.026605172	0.005692388	-0.14142887	0.0011639812	0.17334507	0.20021269
Nxpe2	-0.0069408244	0.94880676	-0.0012229035	0.030838836	-0.0030395202	-0.001693957	0.18513909	0.3656263
Fn1	-0.6146858	0.21027142	-0.0012857043	-0.054841362	-0.06521905	-0.0031732486	0.19261567	0.21109103
Nupr1	-0.44956696	0.42618814	-0.002330149	0.17240265	-0.07528446	0.0034463983	0.06259922	0.25471324
Ttr	-0.2564638	0.7459522	-0.09362024	-0.10703644	-0.06833013	0.10964012	0.23780924	0.1064219
Rhbg	-0.001253252	0.81977016	-0.00016739908	0.13698247	0.0037493287	36.2386	0.25226396	0.38305998
Plpp3	-0.30331972	0.70145506	0.0014024806	0.3299547	-0.0017368483	-0.030265534	0.17301263	0.19037612
Slc26a1	-0.007598631	0.90576494	-0.06368194	0.06583205	0.00981868	0.0001731732	0.24501817	0.38049483
Gpc3	-0.0024276623	12028086	0.0016770795	-0.0006231605	0.493149	-0.04994295	-0.0005608066	0.50343704
Clu	-0.47917718	0.030373944	0.098782316	0.22673261	-0.05479575	-0.108622625	0.22853814	0.24314371
Acsl4	-0.0025899475	0.8572598	-0.0031285142	0.54007787	-0.0021928258	-0.000108746084	0.07094527	0.41150764
Ugt2b5	-0.0012607807	0.8233812	-0.0010506026	0.14412068	-0.005361146	-63.2428	0.117029205	0.24960798
Iqgap2	-0.0025156674	0.8028225	0.00080000056	0.16234106	-0.002395418	0.0021617291	0.15592849	0.36000445
Hspa5	-0.49649313	0.18928124	0.085454814	-0.059026975	0.0021209714	630.959	0.015686557	0.14911589
Apoc4	-0.017085373	0.9292854	0.0051439404	0.04389526	-0.019051645	-0.0028945643	0.052648	0.10351852
Atf5	-0.39511168	0.33843902	-0.054220162	0.0042456756	-0.27044663	0.0011750578	0.19986756	0.056297675
Tbx3	-0.0021703993	0.798274	0.00015252503	0.28088433	-0.004061975	-0.0018284249	0.20910154	0.25699633
Plg	-0.32492763	0.54704434	-0.089615874	0.0965717	-0.0015079667	-0.00095199846	0.15214978	0.20803908
Cp	-0.29056674	0.660054	-0.020092778	0.38040084	-0.025209744	-0.093131274	0.20800367	0.33351132
Sult1d1	-0.002100807	0.9951043	0.0026607774	-0.045242738	-0.006487089	0.00066256896	0.089711845	-0.0021597294
Ttc38	-0.008360791	0.79321396	-292.837	0.105905734	-0.0009453153	0.0021146107	0.10365888	0.065539084
Hgd	-0.107114226	0.81940037	-0.0023021866	0.00023487673	-0.1308913	0.037420843	0.105286725	0.020096704
Pxdc1	-7.72476	0.80181116	-0.0032972582	0.28743732	-0.0016377688	-130.12	0.15850267	0.36464992
Cyp7b1	0.0021582332	0.7516954	-0.0021047345	0.27479947	-0.0014060896	-0.0066518937	0.007005169	0.3470509
Pgm5	0.0032999802	0.62512416	-0.005291195	0.7415747	0.45910773	0.002478394	0.24258557	0.7414493
Gpld1	-0.0045695174	0.77907413	0.00022289745	0.0038412327	-0.09911506	0.012588631	0.16945563	0.05348645
Gstt2	-0.17100552	0.7146166	0.0057227286	0.19064127	0.003684595	-0.0048098615	0.13444246	0.13692462
Sod1	-0.2876621	0.63927317	-0.051397465	0.09887491	-0.12757012	-0.018044071	0.13694778	0.13437887
Aars	-0.13907924	0.677467	0.00294007	0.13805804	-0.00017986321	0.0006254094	0.19570015	0.21547672
Rnf43	-0.0046326253	0.6936095	0.0001769304	0.25995535	-0.009136265	-0.0012088752	0.22460164	0.31677172
Mup3	-0.42115226	0.32904837	-0.2611588	0.98769677	-0.0046019163	0.0070114546	0.12278953	0.3548045
Bbox1	-0.005770187	0.77442926	-0.0062918654	-0.0038143492	-0.0058214227	0.0015611295	0.020390976	0.121850245
Edem1	-0.25604504	0.49135092	-0.0039547053	0.09410266	-0.0739574	-0.000133023	0.13583131	0.18967521
Hpx	-0.4069467	0.27999678	0.14171146	-0.011209672	0.11103319	-0.06836287	0.15308297	0.38885388
Pah	-0.003975168	0.7923815	0.003556924	0.12976813	0.07816458	0.0010401742	0.05417458	0.12333347
Car3	0.63971555	11490211	-0.2786109	0.014362554	0.29503292	0.054144207	-0.21727501	0.11848575
Azgp1	-0.33330205	0.27256516	-0.07974081	-0.008680062	-0.10412126	0.0017534428	0.16861294	0.001277306
Ahr	-0.008033431	0.67234814	-0.0023397862	0.41070038	-0.002353172	-0.0052372916	0.23710297	0.42446995
Tat	-0.003090643	0.76375914	-0.00063101423	0.19278404	0.00450769	-0.006147501	0.06603927	0.08145478
Prodh	-0.09103455	0.70578605	-0.0020838915	0.26060987	-0.089440234	0.000552748	0.16155873	0.055064052
Igfbp2	0.09066775	12458009	0.22633888	0.069793	0.63559306	0.0016340348	-0.35148504	-0.43260673
Hbb-bs	-0.041443214	117289	919.869	-0.2772036	0.008192627	-0.12544654	0.10013273	-0.60944635
Gstt1	-0.004934775	0.79384094	-0.0001455966	0.14488794	0.22465792	0.0020407327	0.047671363	0.28819573
Fbp1	-0.438385	0.2929382	-0.073010415	-0.0034903097	0.057553183	-0.09613884	0.0053649424	0.04949484
Slc27a5	-0.0005400234	0.746089	-0.008712934	0.23901162	-0.11815628	-0.0030809988	0.047457922	0.005100583
Ypel3	-0.0028407767	0.6288989	-0.00026040527	0.38371262	0.0029027143	-0.0037107824	0.09030545	0.14909521
Fst	-0.00065300503	0.7264039	-0.0031177804	0.3662117	0.48402482	-0.006987103	0.06585857	0.3598886
Serpinb6a	-0.0012599723	0.722833	0.0051545925	0.3627916	10979371	-0.11409942	-0.003800907	0.53989524
Slc19a2	-0.03204914	0.8869141	0.000827884	0.28421924	0.69727665	-0.08393816	0.15483452	0.1698569
Chp1	-0.006411366	0.5655008	-0.0013717723	0.39993355	0.13770588	-0.0619443	0.13775913	0.30520907
Fmo3	-0.0022225785	0.53405166	-0.15775296	0.80808955	0.3658171	-0.00898737	-0.0025023099	0.021106679
Ugt2b35	-0.0021597797	0.6447831	-0.0030465422	0.19336005	71.9479	-0.0030588093	0.11074736	0.22990803
Hspb1	-0.0038547318	0.40467525	-0.0017169405	0.5415844	-0.004492803	0.0017130572	0.24803917	0.25602388
Hist1h2bc	0.0024856336	0.6832115	-0.07610027	0.16625097	-0.0938412	5.94958	0.0015450013	0.122250035
Pdzk1	-0.0034826936	0.7123049	-0.0045213187	292.049	0.0010998673	0.007266708	0.11052388	0.3121341
Tbcel	-0.0040237205	0.6426015	0.0034683775	0.1305074	0.009147358	-0.0069825375	0.0995409	0.31521022
Serpina6	0.40832084	10228231	0.106809534	-0.3794227	15286858	-0.11458255	-0.37363526	0.40461004
Pygl	-0.0047021764	0.7326252	-0.042282633	0.0008725414	0.11060711	0.005371434	0.027345413	0.17935742
Rmdn2	-0.009703794	0.6280204	-0.011375314	0.22491305	-0.12159024	0.00072913815	0.22713351	0.24347144
Ces1d	-0.0024494745	0.48669538	-0.0053221006	0.45450568	-0.11045097	0.00092596887	0.17237008	0.3766547
Hpn	-0.25786456	0.35516375	-0.0037621348	0.0016209945	-0.12622297	0.006222028	0.11245847	0.18966351
C3	-0.28176457	0.32569534	-0.012752088	0.12915403	-0.026592528	-0.05763382	0.09880491	0.32431886
Manf	-0.30689594	0.18641655	0.020854605	0.0023125333	-0.042286206	0.0035309782	0.04034937	0.14990616
Gck	-0.001616196	0.5884349	-0.12686081	0.25330684	-0.25192308	-0.0024716984	0.27862847	0.32468876
Fah	-0.00864081	0.6609424	-0.05683176	0.0039470713	0.06783936	-0.0015937027	0.06181331	0.118475996
Hba-a2	-0.06219837	1022062	0.0019599232	-0.19528535	-0.06552083	-0.09367999	0.12154092	-0.5821506
Cideb	-0.0057883016	0.67063594	-0.011554578	0.0040621697	-0.005247431	0.0004654996	0.04805791	0.2057902
Bdh1	-0.0035095292	0.71314925	0.091367036	-0.072845146	0.3390331	-0.03759319	0.0015203303	0.17957966
Hjurp	-0.0066451267	0.7467812	0.023787878	0.11483487	0.721021	-0.06680648	0.059233513	0.0056046788
Amy1	-0.0043798853	0.6217494	-0.0034223576	0.12963693	-0.0027195986	0.001979543	0.044339243	0.23871441
Ugt2b34	-0.00113574	0.5395315	-0.003328595	0.19451623	0.0016017318	0.000490403	0.06624943	0.23211531
Palmd	0.0012571588	0.57912296	-0.0023452202	0.17588529	-0.013004271	-0.0035072844	0.21607213	0.36077514
Notum	-0.0069782604	0.6044656	-0.00600246	0.20496064	-0.073227756	-0.0033180562	0.29530278	0.32888028
Crat	-0.0021592812	0.5170539	-0.0037228889	0.27723545	-0.14615934	0.00031244318	0.08246669	0.17750831
Fam89a	-0.00491148	0.3538619	-0.00504337	0.005538124	0.0009653888	-0.0029401237	0.08579976	0.43946564
Aspscr1	-0.0028018989	0.60782254	-0.0033358145	0.14203668	-0.002861594	0.0017788988	0.15995009	0.1404057
Gamt	0.0038008152	0.64801705	-0.15312967	0.039577156	0.004962107	0.009776432	0.0021393145	0.1449661
Aldh6a1	-0.0048680753	0.6424826	-0.064675465	0.07461194	0.0029053215	-0.020160533	0.056476746	0.07753713
Serpina1a	0.1727669	0.6224257	-0.22311448	0.19537812	0.24712735	-0.06127475	-0.011276265	0.25770327
Pon3	-0.0021832632	0.5356035	0.0013112428	0.22993253	-0.13030727	0.0018056319	0.24709517	0.2294419
Cmbl	-0.0051889676	0.6397646	-0.0017259215	0.07045152	-0.13104169	-0.0013524159	0.23159492	0.22627027
Stard10	-0.22192912	0.5038245	-0.013398937	0.0501654	0.011145762	-0.008367407	0.051522575	0.101591796
Arhgef19	0.00063255714	0.4716382	0.0035358232	0.21825048	0.0009116829	-0.0016647225	0.088583656	0.21061818
Hyou1	-0.24845998	0.277407	0.00058789196	0.070745535	-0.00429778	-0.008063248	0.053754166	0.19622111
Dgat2	-0.2237104	0.55693305	-0.09312093	0.0020799523	-0.02869126	0.002214871	0.061100885	0.07288692
Fam118a	-0.0006577745	0.3582154	0.015270854	0.28114527	0.7468789	-0.008019972	0.081891716	0.12967409
Map1lc3a	-0.0003380137	0.49806383	-0.003384041	0.18203071	-0.012649872	-0.0069816676	0.17025319	0.30861625
Ugt1a5	-0.0026896885	0.5770475	-0.039367344	0.09725122	0.012974291	0.0022956026	0.041809067	0.24826828
Mst1	-0.0030580263	0.6120975	-0.00266691	0.018151794	-0.0072909403	-0.00095196	0.04135866	0.17290454
Ube2e2	-0.00249849	0.4757833	-0.001031769	0.2010785	-0.0747439	-0.00032773116	0.25265178	0.29249674
Acnat1	0.00066634925	0.4413454	-0.0082297325	0.19374467	-0.007896566	0.0028945855	0.13040464	0.24444659
Acaa2	-0.22792332	0.49775618	-0.03653277	0.0047467384	0.00050023466	0.0076226797	0.024827627	0.10385907
Slc22a23	0.00022895567	0.46422574	-0.0057010096	0.20272951	-0.0038067303	0.0024463895	0.031548418	0.23792396
Sdc2	-0.00047068545	0.37714726	-0.0059175063	0.010707332	0.57030046	-0.045633603	0.0011595079	0.22289318
Gadd45g	-0.003417247	0.5007144	0.0014134083	-0.00068115443	0.52468914	-0.0840523	0.04328873	0.006007244
Amacr	-0.03209265	0.5745762	0.008454994	-0.007292001	-0.003630978	0.0052369437	0.06414392	0.16847385
Msrb1	0.0009731851	0.44174775	-0.00053114776	0.234594	-0.03914666	-0.0069425176	0.053480446	0.19009165
Ugt1a1	-0.011186918	0.49159756	0.03642018	0.14998735	0.38600698	-0.123046875	0.13899657	0.1342293
Prlr	-0.0038865656	0.45614642	-221.497	0.22385818	-0.0100432	-0.0022363593	0.2888917	0.19004023
Pon2	-0.004126493	0.3843432	-0.0040913075	0.21147645	-0.070386484	-0.0013746893	0.17759888	0.26549184
Eps8l2	0.0011766022	0.42928857	-0.002873704	0.31043312	-0.09637614	0.0020330204	0.0035321969	0.15308572
Sp5	-0.001886086	0.2905237	-0.0042085107	0.08658816	-0.0039869095	0.0023346564	0.26184493	0.3750916
Plat	-0.004410508	0.45543694	0.009293708	0.0033565627	0.0009432698	0.029125132	0.5135118	0.34378272
Csad	0.00218783	0.54169685	-0.16226757	0.1564665	-0.06858152	-0.00077879283	0.022975786	0.12309369
Mbl1	-0.004740269	0.31841126	-0.007864301	0.001158796	-0.0023790458	0.00016905696	0.29987496	0.342738
Nectin1	-0.002718363	0.45924702	-0.00332676	0.11152587	-0.0007780875	-0.00026876328	0.057672743	0.25405347
Aldh1l1	-0.002574538	0.46310145	-0.0014589076	0.092224956	0.20006718	-0.040255398	0.038174104	0.2008392
Slc1a4	0.0019090223	0.3566163	0.00024233854	0.0026820328	0.0039588036	0.009680607	0.16371082	0.37523124
Grb14	-0.0033114913	0.44169143	-0.004833848	0.091904916	0.42302102	-0.0040860437	0.00013423523	0.17988251
St3gal4	-0.15531859	0.2614711	-0.0012741894	0.30718848	-0.019565463	-0.051412255	0.1985706	0.25869757
Nags	-0.00018459675	0.5513619	0.00049393374	0.092229806	0.019697776	-0.0057725594	0.0028899855	0.15076654
Cldn2	-0.0033987202	0.48024726	-0.0010668292	0.061579533	0.0005274989	0.0010969234	0.09686209	0.31153342
Ugt3a2	-0.002813584	0.42756787	-0.0034200621	0.12359465	-0.0019562328	0.001131319	0.3662133	0.19406027
Rbpms2	0.00078135834	0.5428256	-0.0018381723	0.00905416	-0.008443294	0.00078932854	0.17665358	0.27563572
Gas7	-0.000556609	0.2589485	-0.001165463	0.25813875	0.00017116305	-0.003930506	0.32650775	0.31763026
Cyp2c70	-0.0050766864	0.45161426	-0.105546296	0.054655053	0.0003939492	-0.0023643821	0.15211898	0.32679182
Derl3	-0.14739087	0.33012697	0.00014808889	0.11159444	-0.09368734	0.003915241	0.042396493	0.2737195
Cyb5b	-0.21492301	0.32142875	-0.07776815	0.16826303	-0.10590232	-71.9804	0.11375047	0.1383874
Igfbp4	-0.23212934	0.25034246	-0.0028779805	-0.021368112	-0.048356503	0.034962736	0.012551919	0.08229473
Proz	0.0011774926	0.5086752	-0.042367257	0.0069257515	0.0025117693	0.002995004	0.009138755	0.16526763
Pfkfb1	-0.006565957	0.47885385	-0.00409284	0.0077770767	-0.00018979885	0.0028770706	0.015133262	0.31430176
Fcgrt	-0.0049534244	0.537488	-0.00065818	0.17203389	-0.20041984	0.0023412034	0.17497118	0.19214842
Ugp2	-0.001426804	0.5209019	0.004714214	0.015603015	-0.032589313	-0.00037502463	0.03657531	0.16225871
F2	-0.031362787	0.46768907	-0.10951662	-0.020785132	0.054502867	-0.006643403	0.06255018	0.21388564
Sntb1	-0.0031757248	0.43816996	0.0026667474	0.07382034	-0.00014451228	-0.00038047123	0.1324918	0.25220484
Fam83a	0.0011310832	0.34987238	0.003533767	0.08789967	0.008179596	0.0016121606	0.037181024	0.2886524
Pipox	-0.0012093866	0.49742836	-0.025485883	0.14752217	0.00065627764	0.0027346897	0.0015336378	0.091787055
C77080	-0.008745594	0.24897443	0.0005814621	0.15548354	-0.17592527	-0.0006925237	0.30832133	0.2773543
Ttc36	-0.0043335147	0.5390675	-0.09218638	0.03476729	-0.026486583	-0.000467987	0.007449006	0.059204925
Cdhr5	0.0012376418	0.44368893	-0.0018038319	0.107959	-0.15945931	0.002004379	0.08488305	0.25748286
Ppara	-0.0042697163	0.4170172	-0.011576322	0.059357233	-0.014452327	0.0010927452	0.049588613	0.21618071
Glud1	-0.0008910509	0.35261628	-0.051165804	0.16412435	-0.085412785	-0.0023044553	0.05629735	0.22568364
Dap	-0.001981646	0.3136091	-0.005388177	0.0763152	0.053955004	-0.0032966195	0.0397447	0.2937213
Trim2	-0.002140365	0.39953068	-0.00041853223	0.009965482	-0.0003364243	0.002321814	0.24489588	0.28015447
Pbx3	-0.003971772	0.28918925	0.00056618097	0.23532727	0.2950384	1.83786	0.015110699	0.14647421
Tspan12	-0.004645123	0.41537675	-0.009472706	0.0038874624	-0.0040496294	0.0010398299	0.12278464	0.23283291
S1pr1	-0.0010186947	0.29763228	-0.0026085002	0.057790276	-0.0010784231	0.00259149	0.054434728	0.24246721
Cyp4f15	-0.009350323	0.37950394	-0.009156775	0.018283011	0.0031757879	-0.0037096962	0.039224844	0.2615704
Tnfrsf1a	-0.06521353	0.41038665	0.0035032157	0.12980743	-0.063237555	-0.0063165543	0.1274195	0.18491518
Ar	0.0002859307	0.39594308	-0.003659864	0.0008811355	0.002193189	0.009546205	0.011207059	0.29197398
Slc16a10	-0.013880955	0.29554373	-0.0068426537	0.18780747	-0.0020081436	0.0018493026	0.21183625	0.15476127
Sdr9c7	-0.005697772	0.3757033	0.0013949951	-0.0002371255	-0.0073781256	0.0036404154	0.13963483	0.2519631
Inhbc	0.0004945649	0.4183234	-0.0022774334	0.0065108202	0.0090672895	0.00063260086	0.003339551	0.19260788
D630039A03Rik	0.0006925861	0.3703823	0.001741379	0.0040277806	-0.00073955004	-0.00063904957	0.2048562	0.19770373
Angptl3	-0.0029227233	0.3487539	-0.028363973	0.100317694	-0.0055312207	0.00093748234	0.005395556	0.20853876
Gnmt	-0.0049823886	0.38765222	-0.11425786	-0.117385045	0.38572514	-0.066279694	-0.07036484	-0.024331149
Epb41l4b	-0.0040237415	0.4877279	-0.004147002	0.12144083	-0.0038693391	-0.0027303698	0.15357138	0.09320784
Akr1a1	-0.09236449	0.38088402	0.010082754	0.09414889	-0.05540205	-0.009257032	0.07846795	0.13321297
Adipor2	-0.0024014881	0.34481624	-0.00476315	0.0033421651	-0.024583088	0.0021261405	0.16607647	0.21397533
Ccdc85b	-0.0071553444	0.26112035	-0.0019150269	0.17982972	-0.004173985	-0.0046860944	0.25267133	0.16595331
Tmem243	0.000963317	0.5438336	-0.0014706464	0.018341353	-0.0019879073	0.0028995972	0.17576045	0.04229674
Hsd17b7	-0.005192135	0.3036686	-0.004063045	0.17951807	-0.09593236	0.011626343	0.09172234	0.21777885
Cd47	-0.0029246563	0.2289997	0.002770437	0.08628023	-0.0031738621	0.005066722	0.15162943	0.18461034
Kyat3	0.06936595	0.44694418	-0.21777557	-0.26446125	0.3783405	0.02400129	-0.162292	-0.017955463
Ptp4a1	-0.0035808769	0.16409637	-0.0007919527	0.21212046	-0.0052580233	-0.0019681482	0.11123809	0.1391451
Gna12	-0.005183313	0.22704743	0.0017156646	0.15164204	-0.015065849	0.00016827456	0.19875821	0.119320825
Baat	-0.0030762702	0.2727203	-0.006979797	0.008164978	-0.009637216	-0.00020013683	0.15279198	0.1914302
Retreg2	-0.0030494316	0.25622305	0.0012242566	0.117183015	-0.01357559	0.007198263	0.16979203	0.1389017
Entpd8	-0.0011428207	0.4982783	-0.0009726947	-0.0013801124	-0.0198837	0.011256025	0.1999918	0.1570011
Plk3	-0.0030629819	0.26332432	0.0008759865	0.048637044	-0.03173048	0.001098352	0.17878091	0.17861804
1600014C10Rik	-0.0027640506	0.32457	-0.002006994	0.01252121	-0.007010689	0.00011566873	0.09811253	0.17669666
Hbb-bt	-0.0039548273	0.6373233	-0.0005479189	-0.060123187	-0.0016406769	-0.047148734	-0.004303102	-0.4693049
Gjb1	-0.0008219485	0.42263907	-0.04065601	0.007282468	0.0027598257	0.0015450106	0.080035165	0.12769347
Sephs2	0.0053012217	0.31218547	-0.016431345	-0.09175264	0.31075498	-0.020388385	-0.062360477	0.00443241
Tango2	-0.0018481121	0.5453614	-0.004059156	0.007061	-0.0015631667	0.0014708188	0.017599978	0.03515853
Rnf11	-0.0021453062	0.3611164	-0.0005254908	0.054526497	-0.0152321495	-0.00023956987	0.11936291	0.16200781
Cyb5r3	-0.0011654182	0.34707192	-0.020237774	0.03139507	0.1848284	-0.0015076968	-0.003562445	0.1956224
Dhrs1	-0.004628982	0.40362304	-0.0015034911	-0.0020132707	0.0013801925	0.0037704902	0.004300092	0.14590253
Agmat	0.0001783043	0.5524689	-0.018135807	-0.08436798	-0.0047381073	0.0064216875	-0.0012313472	0.0014994463
Serpind1	-0.0023457506	0.35070667	-0.019398244	-0.0028635128	0.008872544	0.0022440725	-0.000976968	0.18353236
Marc2	-0.039554708	0.516333	-0.10052666	-0.020977695	0.0022941963	0.00071753294	0.0047579715	0.003410345
Dcaf11	-0.0015893526	0.44343647	0.0017264645	0.06953808	-0.04117139	0.0011099958	0.122331835	0.110682726
5031439G07Rik	-0.003557764	0.2172656	-0.0021544965	0.26019025	0.0075732125	-0.0025872716	0.07483463	0.13514999
F12	-0.0009020308	0.38821337	-0.062971175	0.0031240403	-0.0027304718	-0.0011602123	0.0012147715	0.15899746
Sun2	-95.2846	0.24212584	0.00028350792	0.1984388	-0.0683225	0.001282359	0.1722239	0.083138995
Serpina1b	0.0006787199	0.26818892	-0.20058282	-0.07359381	0.26610193	-0.054560237	-0.09684893	0.16240183
Cep85	-0.0048468225	0.35255986	-0.0021318954	0.03451789	-0.06748253	-0.0008162563	0.16923906	0.16315557
Pnpla8	-0.0014200506	0.25343654	-0.0024871475	0.06483103	-0.026780115	0.0016713724	0.10313155	0.15145198
Hdlbp	-0.14731994	0.30953816	-0.0001069961	0.0133710215	-0.019622816	0.0048355684	0.011332657	0.10454221
Hipk2	-0.0017236974	0.42376146	0.0031869817	0.036352776	-0.04662665	0.001704409	0.13758491	0.12566505
Dcxr	-0.006484867	0.47832394	-0.0060469	0.120135136	-0.011039495	-0.0040539624	-0.0027096402	0.0062315334
Pros1	-0.0043192673	0.4011535	-0.0016868804	0.0073668044	-0.123995006	0.020351086	0.2123255	0.18310416
Tdo2	-0.0039963066	0.58156925	-0.0023170016	-0.0022666918	-0.08706542	-0.00088279415	0.02297188	0.0024096959
Mettl7a1	958.448	0.4106633	-0.0032518299	0.0054893633	-0.0027635389	-0.0025360787	0.17639177	0.064612634
Fermt2	-0.0006700492	0.21862769	-0.0012297711	0.06933761	-91.4445	0.00063534017	0.06520363	0.16002947
Slc4a4	-0.00060717255	0.31807548	-0.00059786066	0.0103427805	-0.030677546	0.0034547772	0.15212278	0.11192866
Pdk2	0.0008612348	0.24107957	-0.006865926	0.292711	-0.009246783	-0.054950636	0.028873127	0.0023598487
March2	-0.0036606581	0.3487582	-0.0016654673	0.051140614	-0.08967624	0.0028692903	0.18094802	0.13780066
S100a1	-0.0068709315	0.24264437	-0.00022486111	0.18498752	-0.07349936	-0.0051061404	0.20109846	0.10096406
Ddt	-0.0035108798	0.46272314	-0.024436608	0.0017174253	0.17607167	0.0017542428	-0.00097381364	0.023906512
Hsd17b11	-0.003593183	0.55438524	0.025354715	0.05566417	-0.11793269	207.549	0.065741695	0.09652302
Slc38a3	-0.0026706497	0.4849764	-0.026697705	0.016409673	-0.036118414	0.0033680631	0.05934208	0.008272967
Adtrp	-0.0010594275	0.33367148	0.0004001526	0.00493763	-0.0012501219	-0.0015806546	0.110239685	0.13952388
Rab4a	-0.0010329976	0.46233848	-0.0027419515	-0.0016895443	-0.0019094945	0.03669731	0.016424993	0.06299056
Cpeb4	-0.0014827886	0.31803167	-0.0031490559	0.06384973	-0.089887634	0.0018453249	0.113590814	0.14200215
Pex11a	0.0032427537	0.3095759	-0.00812931	0.0042527774	-0.003900603	-0.00031850731	0.13569428	0.121285915
Lsr	1370.82	0.2218722	0.009607357	0.011416623	0.14752421	-0.058135465	0.08560987	0.14614494
Prox1	0.00073701795	0.3912426	-0.0015181665	0.0057078293	0.0052597336	0.005855033	0.0048164427	0.10767559
Oplah	-0.005638839	0.25589803	-0.0009507535	0.24605511	-0.004615006	-0.0026291986	0.09759947	0.052687924
Fech	-0.003224198	0.46664366	0.0007708981	0.06097589	-0.069204524	0.0005465261	0.088621534	0.05505402
Tmem53	-0.0017652592	0.43264312	-0.0019240151	0.09072979	-0.0016834999	0.0029771114	0.02983023	0.017592417
Mapkapk2	-0.0022159577	0.22720148	-0.0025780194	0.15055141	-0.13463885	0.0013788586	0.21817552	0.08823127
Gc	-0.004423435	0.24398579	-0.13865404	-0.0024534902	0.16703656	-0.04487733	-0.08315302	0.11854152
Igf2r	0.0018682025	0.3777555	-0.011281241	0.0024483886	0.104169495	0.0013838107	-0.0051476196	0.08874549
Proc	-0.00139273	0.3044929	0.00044797332	-0.034989614	0.0006217456	0.005497322	0.035549782	0.1501356
Fmo1	0.002383927	0.34494978	-0.0038240207	0.0078116376	0.1570364	-0.054991193	-0.02571869	0.007254087
Trabd	0.0012731925	0.3330429	0.002051159	0.08111555	-0.00041622992	-0.00012711075	0.0755873	0.10227128
Mlycd	-0.0016564836	0.36705482	-575.523	0.021157358	-0.0077819447	0.0014124067	0.043167267	0.09789472
Crot	0.0010624531	0.3845248	0.08233249	0.002132722	1496.84	0.0014167292	0.06494838	0.082659885
Tspan31	-0.0018913164	0.3608953	-0.0083784135	0.04020059	-0.05125236	-40.0496	0.026625076	0.09451301
Sec16b	0.001900861	0.39824566	-0.002852625	-0.00082222855	-0.005200906	0.0062195845	0.0023333617	0.026711956
Rora	-0.0006308702	0.3132979	0.0012044505	0.0032704035	-0.0013891831	-0.0010217187	0.06737249	0.11459529
Itih2	-0.0067235986	0.33987182	-0.057833657	-0.16133325	0.11248767	-0.011454723	0.004260657	0.12152257
Nnmt	0.0011214439	0.40631717	-0.13991353	0.19880983	0.003682282	-0.016852653	0.0018936463	-0.04690036
Znrf3	-0.0026671137	0.3312881	-0.0060446816	0.048864897	-0.00032081347	0.0043083453	-0.0039949776	0.116347164
Sh3bgrl	0.00026642485	0.24654058	0.0007669785	0.06023629	-0.00052520324	0.010583069	0.040774934	0.121960506
Npc1	0.0024034188	0.43009883	0.0018966777	0.0066045653	-0.022832882	0.004420721	0.047203068	0.011000725
Atp6v0d1	0.00082349963	0.25896138	0.0005024214	0.06115656	-0.010667933	0.0027266315	0.049153358	0.10940516
Tst	-0.000104298815	0.33851364	-0.007886755	-0.005356139	0.12909092	-0.003399824	-0.016116275	0.0048344494
Ech1	0.0016420817	0.35338438	-0.008859248	0.1430563	-0.00062080804	-0.0070393058	0.00947406	0.01812918
Slc1a5	0.0040412717	0.19288526	-0.002498866	0.17452012	0.11104353	-0.0027278801	0.001239795	0.0072778314
Idh3a	-0.0018546776	0.23992169	4.6981	0.07894305	0.076668896	-0.0063099344	0.007829405	0.08279821
Slc25a22	-0.0041389386	0.40628535	0.004894425	0.0011706244	-0.0046446347	-0.00046686095	0.08164899	0.0063151857
Cd82	-0.003247408	0.23166013	0.0012182882	0.014323284	-0.055879127	-0.00031207124	0.08390641	0.12529166
Cyp2c68	-0.0012019201	0.2733889	-0.0026097135	0.039345767	-0.0044378666	-0.0011319233	0.013931268	0.14371967
Fxyd1	-0.0010050843	0.36241972	-0.048384868	-0.107794024	0.05521283	-0.013838315	-0.026686523	0.04362448
Bckdha	-0.0078056077	0.40095595	-0.00035485905	0.06718537	-0.024376912	0.0028049662	0.05449146	0.030902162
Gucd1	0.0026096816	0.32113448	-0.008742722	0.00419455	-0.019936696	0.0018871869	0.09424597	0.06457087
Serp1	-0.18135501	0.21166694	-0.005097034	-0.0048450283	-0.04421993	0.013112518	-0.0005070648	0.04157965
Selenbp1	0.00275957	0.38539	-0.007860256	0.0027665969	0.0023861772	-0.003844746	-0.00095277315	0.016340418
Masp2	0.0025764592	0.41304624	-0.096104	-0.003488315	-0.0011153282	0.027708102	0.0022736872	0.034414474
Rnf14	-0.00030427563	0.31737337	-0.0018502307	0.13285688	55.3295	0.0031851255	0.025423378	0.07810232
Tpt1	0.23069325	0.26535985	-0.13680616	0.10104863	0.05622968	-0.0223565	0.043597925	0.09906651
Slc29a1	-0.0041922727	0.32874972	-0.00028455738	0.12341914	-0.019035416	0.00083372364	0.1340022	0.01409234
Pink1	-0.003245726	0.2300243	-0.011196866	0.088768	-0.0037579797	-0.0012008641	0.008827319	0.09248119
P4hb	-0.071047746	0.34683877	0.0034879367	-0.0058624283	-0.08133023	0.032992024	0.011659933	0.12545453
Ube2r2	-0.0048465207	0.21643773	-0.0074804337	0.055069223	-0.04603585	0.0011055975	0.10357165	0.09491245
Mpc2	-0.0004493891	0.35755935	-0.0066134958	-0.05777194	-0.0052197524	0.0073729614	0.020314578	0.0032992212
Ltbr	-0.0010291187	0.23486105	-0.003134359	0.015912168	-0.014076625	-0.0005979539	0.11078203	0.071875736
Gstz1	-0.004202659	0.37538046	-0.010140281	0.001138556	-0.00016630215	-0.0005929155	0.010106083	0.046149913
Hc	0.001553889	0.23710574	-0.0005139859	0.0026344855	-0.004450399	0.0015502581	0.011760272	0.12707655
Hacd3	-0.0025972028	0.28793627	-0.0029004826	0.06710788	-0.06983742	0.00035462502	0.069069915	0.10706599
Alad	-0.003925724	0.3178794	-0.010342853	0.103003986	-0.00516527	-0.008629362	0.0039875414	0.023010692
Pnpla2	-0.0009973408	0.2935512	0.0025133877	0.095670104	-0.06789247	0.0001386465	0.06062238	0.004134886
Cd164	-0.002780674	0.21997523	-0.0018377916	0.08351324	-0.034254998	0.0017280797	0.0049462495	0.086523324
Nr1h3	-0.0023325798	0.327654	-0.0032344162	0.0019322025	-0.0064488957	0.0006864295	0.00087592803	0.051476903
Gclc	-0.0013267583	0.20086019	-0.0104448525	-0.022454455	0.0065122545	-0.030466601	0.009156431	0.1266624
Ubc	-0.0076226955	0.30768663	-0.016039817	0.09672723	-0.080977805	0.003977823	0.056310587	0.07770509
Cpn2	0.0008358022	0.2171471	-0.0042886366	-0.005474421	-0.0011705388	-0.00078653835	0.0054658526	0.10552946
Atp13a3	-0.004249359	0.30842078	-0.016275225	0.021699814	-0.006673772	-87.4025	0.0738009	0.04265972
Rtp3	0.000330496	0.30851364	-0.04132482	-0.00977816	0.0021250027	0.0011469757	0.0033715884	0.068322584
Urod	-0.0013435815	0.22265875	-0.0015289057	0.01345757	0.00048826134	-0.0006415527	0.0002983584	0.0075686625
Ilrun	-0.033628367	0.21562518	0.005221594	0.050192412	-0.08527818	-0.0068011293	0.068949915	0.05413545
Trim14	-0.0032212993	0.25312304	93.3724	0.006420528	-0.15139233	0.0009428301	0.18900973	0.11215283
Acot4	-0.0012561023	0.24143776	0.0005016541	0.00044981265	-0.062207457	0.010253124	0.004143245	0.10330092
Hpgd	-0.004079622	0.270057	-0.0045274156	-0.0049201963	0.0026604196	-0.0035729657	0.001351116	0.029426008
Bckdhb	-0.0034094201	0.271055	-0.0063624345	0.002767279	3.15253	0.0014604881	0.09873307	0.015022316
Agt	-0.0024287305	0.18776105	0.0015586563	-0.0045480626	-0.00118952	-0.005032815	0.052022126	0.0800927
Abcd2	-0.0011074631	0.2618012	-0.0064740796	0.0020947594	-0.0060733906	0.0020077126	0.007819855	0.0779487
Cyp4v3	-0.0024909063	0.31102556	0.0015460772	0.001098365	0.00066476996	0.0005624902	0.01275622	0.014290884
Ccs	0.00044049334	0.3087405	-0.011853895	-0.004247446	-0.004998472	4.38681	-0.002028303	0.013114915
Dpp4	-0.0053655254	0.54814154	-0.007667641	0.002569161	-0.13469379	0.0033449638	0.10507266	0.18670192
Hint2	-63.3935	0.24862029	0.0011564303	0.0009584985	-0.010987467	-0.0020646302	0.064776145	0.0053131804
Unc119	-0.00024636538	0.2867621	-0.0039650155	0.11741459	-0.11255659	0.0027997685	0.10724657	0.0075590806
Sec14l4	0.0027680967	0.21664512	-0.0007793657	0.005535949	-0.01109584	-0.0016000661	0.049588665	0.026785113
Kif1c	-0.0011167947	0.32367966	-0.05298443	0.059645955	-0.057816908	0.0014812045	0.049064726	0.071338154
Rnf149	-0.010280029	0.2539584	-0.010137667	-0.0016493209	-0.005205346	-0.00016180277	0.010376918	0.01279504
Coq8a	0.0003132438	0.2232457	-0.113244705	0.0015703752	0.0014995809	-94.9716	-0.004678975	0.0029566227
Serpina1d	-0.004208296	0.23114955	-0.33131465	-0.0012977079	-0.002016952	0.0156079875	0.014191194	0.005601133
Sardh	0.0007684192	0.2164415	-0.08808899	-0.061358377	0.063036256	-0.0075539835	-0.092099085	-0.009749767
Cald1	-0.0017265546	0.19764099	0.00036696673	-0.0019954569	0.0013813038	0.0005873269	0.011989969	0.015145689
Chkb	42.6607	0.3900818	-0.005037739	0.1044917	-0.104733855	-0.0042872955	0.1086169	0.04257192
Nploc4	-0.002605894	0.20369676	0.002232662	0.01291375	-0.0057048188	0.02215674	0.031725913	0.026494438
Dmgdh	-0.004323727	0.26526117	-0.0038258152	-0.0027403824	-94.0813	-0.0009907499	-0.008068011	0.015396557
Mocs2	-0.0008569243	0.280414	-0.001553806	-0.0033548302	0.0016893205	0.0012978681	0.008936618	0.009266204
Adhfe1	0.0037094497	0.27894163	-0.00045803798	0.0029337553	0.0018986922	0.00113069	-0.0020006888	0.0072494885
Gchfr	0.002134914	0.3238625	-0.20497145	0.0020907507	-0.031759385	0.044609234	0.00065319106	-0.07505213
Acox2	-0.0010541176	0.20788573	0.002921533	-0.12419739	-0.0019858314	-0.00081321504	0.004008056	0.01688858
Pmpcb	-0.0010831445	0.18442109	-0.015218872	0.0046510706	0.0010050443	-0.001682482	-0.0041732807	0.019981636
Etfdh	-0.0036355196	0.36235678	-0.008317309	0.012572845	-0.074903086	-0.0031723394	0.056685403	0.060894772
Tmem150a	-0.0025018004	0.33333555	-0.07124669	-0.007698638	-0.063350506	0.007304403	0.0017607979	0.0022191966
Ubxn4	-0.0035505877	0.19190167	0.0010869155	-0.00025524033	-0.0036011073	0.0057861125	0.006883915	0.021800146
Slc25a39	512.15	0.19030906	0.0029582141	-0.0060518077	-0.06044915	0.0070030047	0.0030131766	0.0057005123
Uox	-0.037475307	0.24796173	-0.12828833	-0.24318907	-0.001378946	0.0124441665	0.103661336	0.008652066
Serpinc1	0.00026300334	0.2796695	-0.16336666	-0.09374326	-0.07692926	0.089324474	0.031617925	0.14137988
Rxra	-0.0050748466	0.27841982	-0.01582957	0.038175814	-0.105564155	-0.0014498119	0.05936782	0.07412824
Wwp1	-0.003336384	0.45550063	0.0003938158	0.002883289	-0.12376131	0.0016130202	0.09402813	0.13110541
Apoh	-0.003544468	0.35726264	-0.15842074	-0.15828593	-0.043034617	0.05482366	0.028296826	0.07363085
Tmem205	-0.16489872	0.32188752	-0.00091057795	0.13317996	-0.14922282	0.0032639357	0.11321935	0.05474888
Cpn1	-0.0027301942	0.3236974	-0.08734992	0.0015638723	-0.08794756	0.018525828	0.011967354	0.07347503
Akr7a5	-0.006189572	0.3113066	-0.008243799	0.051243555	-0.12192275	-0.0034027176	0.04587784	0.053777475
Atp6v1e1	-0.0012974946	0.19596519	-0.020689536	-0.0031629715	-0.09150026	0.031256255	0.001678771	-0.0012971178
Crls1	-0.0057791686	0.3790198	-0.0008434591	0.015933417	-0.1042581	0.0018146405	0.09972627	0.062449817
Vamp8	-0.0046862327	0.3613876	-0.0016325436	0.08745849	-0.13997488	-0.0022093805	0.1428649	0.07432863
Dhcr24	-0.0029376866	0.36620015	-0.094415136	0.0014600129	-0.17883712	0.074568704	0.009645235	0.1603041
Asgr2	0.0007514861	0.27433476	-0.004904812	0.0022225191	-0.1227924	0.0022360233	0.0022364128	0.063518934
Tmem248	-0.0014004705	0.34428188	-0.0071415724	0.0032324675	-0.09308874	0.0017943032	0.007498758	0.038073853
Slc25a20	0.00047806773	0.37242582	0.0035387739	-0.000603205	-0.12747788	0.0018857408	0.048854582	0.016517133
Optn	-0.0027521905	0.50487006	0.0016496264	0.0021227102	-0.18231528	0.0021851533	0.23053704	0.21444082
Hnf4a	0.0001874344	0.2807212	-0.007033938	-0.044939753	-0.10473401	0.042410716	0.0015246274	0.0048945197
Sgk2	0.001798642	0.34758717	-0.040110704	-0.24106155	-0.16440052	0.02514882	0.0006430181	-0.0046601
Acad11	-0.001816051	0.4362212	-0.0015703386	-0.0032875503	-0.13587861	-0.0011472849	0.054187715	0.051369097
Hmgcl	-0.0019496438	0.34802607	-0.004340553	0.00067506975	-0.13674226	0.0007381485	0.07540798	0.052179884
Decr2	-0.0011126287	0.33354446	-0.0028190978	0.13130765	-0.19614162	0.005698317	0.13020407	0.103737794
Cyp2d22	-0.0043248036	0.37717214	-0.004453481	0.0025034177	-0.16747157	0.0042049736	0.16858497	0.040463842
Amfr	-0.061002664	0.32005012	-0.002324184	0.050944652	-0.19997743	0.0025730818	0.12163755	0.12451331
Lonp2	-0.0075307656	0.2566939	-0.0032554977	-0.0022819643	-0.13392211	0.00096666586	0.011184675	0.008664079
Gckr	-0.0075523	0.46733513	-0.007156687	-475.463	-0.20255971	0.00500412	0.09578737	0.103648156
Glyat	-0.01569806	0.69474953	-0.0002904774	0.034272086	-0.26077434	0.0050585833	0.2975699	0.21990243
Gstp1	-0.011169292	0.45136356	-0.042070918	0.04923271	-0.16444771	-0.0001988955	0.045434948	0.016194124
Hspb8	-0.012304455	0.49892682	-0.004575009	0.027349863	-0.16048367	-0.0013866063	0.15367956	0.06893459
Ube2l6	0.002900842	0.36513233	-0.0016397536	0.0024721238	-0.20500818	0.032080214	0.12476244	0.020891612
Ctsl	0.0005580451	0.29108495	-0.105259396	-0.24501072	-0.1514065	0.1333694	-0.0245763	-0.108878635
Acadvl	-0.0010231453	0.3458501	-0.004245748	0.0057785823	-0.17892966	0.00016127269	0.027420238	0.04646127
Pgrmc1	-0.0034646033	0.32271284	0.009513811	-0.0027014385	-0.1692734	0.0037858265	0.06955438	0.04684467
Pemt	-0.0016826995	0.42180252	-0.035385676	-0.14154756	-0.184579	0.038237497	-0.0054238667	-0.0048208944
Ctsh	-0.010282653	0.53625435	0.00025933568	0.022638327	-0.25415322	0.0037377272	0.23871939	0.24792008
Acadl	-0.11576618	0.37141186	0.0009087404	0.09887087	-0.2267037	0.0007470619	0.16879271	0.1503948
Grina	-0.008239088	0.5955546	-0.0046294914	0.13209327	-0.28061992	-0.005101827	0.16168739	0.12003884
Alas1	-0.018704109	0.35020378	-0.0023084388	0.005839151	-0.23516159	0.0026786248	0.22640523	0.026765006
Slc27a2	-0.052205477	0.4842202	-0.006085107	-0.00037230848	-0.20779908	-0.0038460565	0.13277662	0.021608515
Tkfc	-0.005024054	0.3060506	-0.023314036	-810.472	-0.19531316	0.018814126	0.01603454	0.0063914624
Sec14l2	-0.00872842	0.6196451	-0.0022355402	0.10790346	-0.29145563	0.009407659	0.18122438	0.10083524
Fetub	-0.009890212	0.6048207	-0.003727863	0.0008649549	-0.27428946	-0.0068950662	0.23438291	0.0014912087
Decr1	-0.0033169219	0.39448634	-0.0053878757	-0.010248911	-0.27399918	0.0028625587	0.0048525804	0.00502209
Sqstm1	-0.49307594	0.3299335	0.00065433374	0.18240768	-0.37838978	0.0027699147	0.2712749	0.21254064
Retsat	-0.0018584405	0.3331183	-0.016418803	-0.07198898	-0.266351	0.008141085	0.0064065065	-0.018344164
Tmprss6	0.00022253355	0.3753888	-0.005922907	0.0016581303	-0.2613978	0.0011301502	0.054912582	0.019898394
Acsm1	-0.0010723685	0.5206755	-0.0069951434	0.0034483827	-0.24679337	0.0006977828	0.016069079	0.028085388
Agpat3	-0.10087464	0.42777678	-0.00036574397	0.04745734	-0.26047438	0.0011994316	0.11678005	0.029679485
Acox1	-0.041738417	0.6135159	-0.0044844234	0.031568605	-0.2559045	0.00095168006	0.14246942	0.09055457
Hsd17b4	-0.089387305	0.45722377	-0.00074925413	0.005526679	-0.26570842	0.0033746783	0.14307107	0.12246654
Ly6g2	-0.0034771785	0.36722085	0.0008718038	0.18084593	-0.27653784	-0.0019091651	0.22016388	0.25407898
Igfbp1	0.00034236058	0.6352088	-0.00033852537	-0.0068684816	-0.31233984	0.33152393	0.0043080645	-0.0025601664
Cebpb	-0.008401998	0.3209309	-0.005076231	0.1380375	-0.29736438	0.005394264	0.14602146	0.08426598
Etnk2	-0.0021145642	0.52134347	-0.016924929	-0.050826944	-0.26740864	-0.0031361151	-0.0012473162	-0.0055911494
Tmem56	-0.0015528777	0.5492998	0.001204883	-0.00062026136	-0.25051835	-0.00025833712	0.15499286	0.0055796984
Ephx2	-0.002713066	0.62473255	-0.0046372483	0.08144996	-0.25513384	-0.0023266866	0.110664174	0.03977697
Htatip2	-0.020147294	0.59507906	-0.0034931537	0.107013956	-0.29614875	0.0027852198	0.1408053	0.101090714
Gch1	0.0023887285	0.28248665	0.0058043585	-0.0040336694	-0.25068974	0.0032218583	0.07110062	0.0011632463
Cat	-0.29496875	0.47701994	-0.008775964	0.037347637	-0.25418577	0.0018413671	0.08324611	0.0013904318
Mmd	-0.0015371849	0.4087457	-0.0035698188	0.10592888	-0.32950345	0.010571086	0.06566394	0.0003204666
Kmo	-0.00408952	0.35389483	-0.0011811006	0.0021393767	-0.3366495	0.003607183	0.11904054	0.010872911
Lamp2	-0.1277993	0.45077214	-0.0022673365	0.078298524	-0.3168059	0.00480143	0.20478058	0.1564111
Cd302	-0.004106136	0.2935231	-0.029220546	0.0015191443	-0.26280823	0.022373818	0.036756966	0.03655853
Rdh7	-0.12742198	0.52076787	-0.07435927	-0.065692954	-0.3441765	0.0078464085	0.08987166	0.045528237
Tex2	-0.18368489	0.53486276	0.0019938184	0.028088767	-0.34515554	0.0004386358	0.18641835	0.16430451
Ttpa	-0.20314768	0.54669684	-0.008057394	-0.0017139198	-0.34476885	-0.0025419844	0.0016475844	0.10028313
Mrap	0.0012955873	0.22268814	-0.015292576	-0.0024997192	-0.24005152	0.004571992	-0.0010991376	0.00393509
Aox3	-0.0018554584	0.45089853	-0.0076878555	0.13149886	-0.4099601	-0.004970913	0.31475067	0.18071038
Comt	-0.19652733	0.30467167	-0.03331042	0.117128804	-0.37055156	-0.00080305594	0.06937543	0.066986665
Serpina3m	-0.43459487	0.55979884	0.0063015353	0.0012057486	-0.4917523	0.0038491515	0.38053903	0.08748318
Gpx1	-0.24358194	0.63447285	0.009865645	0.23823103	-0.49888602	0.009148137	0.12038201	-0.040233027
Acaa1b	-0.00056156015	0.2888069	-0.003963937	0.00011279393	-0.35666794	-0.0019162563	0.007869767	0.019055512
Gcgr	-0.007826115	0.7118993	-0.10388236	0.008263091	-0.58366007	0.086500674	0.28124183	0.0011580788
Lpin2	0.00044427466	0.29185316	-0.0016698157	0.17144306	-0.37467346	-0.0006192142	0.071490094	0.16386786
H2-T23	-0.0027251008	0.24607125	0.0006595881	0.06441711	-0.21922137	0.020279776	0.21291392	0.271657
Fabp1	-0.008496026	0.39746255	-0.0016082034	-0.015785208	-0.5013152	0.034607474	0.07776407	0.17761676
Apoa5	-0.41945246	0.635668	0.010964437	0.021401124	-0.63441926	0.0008360737	0.42156655	-0.0013163054
Eci2	-0.23791419	0.67559725	-0.0018492799	0.14954966	-0.4671689	0.0024236245	0.15426233	0.088202156
Entpd5	-0.11774258	0.47443578	-0.0029920223	0.007512226	-0.4764717	0.0010320101	0.11423793	0.016547684
Por	-0.008222982	0.21402827	0.02699823	0.002173504	-0.3169184	0.0057643373	0.17681752	0.024294041
Creg1	-0.22982001	0.54291636	-0.025589533	0.091936775	-0.42851618	0.0013945616	0.2245171	0.09061022
Adk	-0.14201345	0.21106924	-0.08967593	-0.0006459299	-0.2139788	-0.0044661416	0.031888895	0.05821971
Pklr	-0.29004595	0.5056746	-0.1562431	0.20496309	-0.6303583	0.11985003	0.25262374	0.36103374
Ephx1	-0.36023846	0.60766226	-0.002236432	0.28416145	-0.7917124	-0.0073439255	0.11927322	0.19469962
Aldh3a2	-0.13225175	0.57238543	-0.002491949	0.0005689527	-0.7494204	0.033588618	0.29611412	0.19523959
Ehhadh	-0.0034905828	0.49229738	0.038082015	0.04327421	-0.60458297	0.002682315	0.30130392	0.03758502
Serpina3n	-0.19560812	0.36153647	-0.005686554	0.017685259	-0.5611667	0.004640657	0.27765796	0.005467732
B2m	-0.5718678	0.1281864	0.009319083	0.10866788	-0.46306857	0.11470701	0.2507638	0.22169821
Ldhd	-0.00018391288	0.2974695	-0.0019812945	0.0015664325	-0.36902282	0.004112594	0.14080106	0.26699066
Abcb11	-0.0046861507	0.14583254	-0.0027884021	-0.24435566	-0.24617785	0.039167147	-0.0005231427	-0.0037474462
Lgals8	0.00021078052	0.1513741	0.0021608071	0.16173169	-0.27886862	-0.0024890592	0.09846217	0.16010344
Serpina7	-0.00093179866	0.35607564	-0.008867706	0.70387197	-0.82610315	0.0015943865	0.28977478	0.25993747
Fgg	-0.17203826	0.17453648	0.02613979	-0.018759983	-0.34398437	-0.013530058	0.038829908	0.057117987
Ugdh	-0.003571582	0.32854638	-0.0070568332	0.1206723	-0.543234	-0.0045466362	0.25319722	0.042998984
Gk	0.0010549442	0.12808946	-0.00237089	0.0019247053	-0.25482935	0.010096563	0.0027780542	0.019684082
Ctsa	-0.0013582915	0.09275588	-0.03703081	0.08970738	-0.22223036	0.035280857	0.0039365245	0.06175912
Fga	-0.14303	0.13732055	0.019306349	-0.065123945	-0.31052157	-0.030305823	0.03283483	0.06739448
Creb3l3	0.0005736848	0.11892291	-0.027162978	-0.1347762	-0.23432134	0.0057308003	-0.0025782655	-0.0015225953
Rapgef4	-0.0040496076	0.2537814	0.0027353286	0.007622481	-0.40661985	-0.0011566477	0.35092312	0.10921946
Lamp1	-0.0006722728	0.11580405	-0.061261803	0.008041427	-0.25878358	0.004171633	0.04231545	0.06778909
Atox1	-0.0013879233	0.17065024	-0.07694945	0.0375787	-0.38858017	0.03677878	0.050764307	0.04635212
Slc25a10	-0.00010909719	0.0047615077	-0.0005771907	-0.0019544754	-0.24457335	0.0045996015	0.071576975	0.005425863
Lpgat1	-0.0030947598	0.059321564	-0.0123741655	0.014450638	-0.2331504	0.0018198176	0.0389312	0.05869576
Igfbp7	-0.76653194	-0.24856274	0.27899167	0.30971804	-0.4513658	-0.00020077708	0.28818348	0.0069692754
1810055G02Rik	-0.00076159113	0.085255474	-0.006615425	-0.0013500672	-0.24718826	0.008531196	0.05483479	0.038145
Psap	0.004337543	-0.05876148	0.00058049377	0.060030024	-0.24264668	0.076515526	0.0033650997	0.002333434
Efhd2	-0.0019401894	-0.042936504	0.2091335	0.084611244	-0.2378472	0.0013549284	0.19048895	-0.0019363217
Hsd17b12	-0.003390419	0.052351657	-0.0012503213	0.0039782594	-0.19912317	0.008766858	0.07560546	0.082316436
Orm1	-0.00019858856	0.01143812	-0.00010274953	-0.089626655	-0.24123822	-0.09664477	0.00438937	-0.029718935
Gm4952	0.0018778269	0.039568435	0.0034879292	-0.08065386	-0.25661322	0.0107495645	0.07454874	-0.0005578305
Rhod	-0.0029965483	0.16444881	-0.003730584	0.023519484	-0.30147874	0.002127458	0.20668793	0.18746786
Nr0b2	-0.009734267	-0.00015084742	0.119313024	-0.0048514055	-0.3130849	-0.0028202452	0.0017195027	-0.004014891
Wfdc17	0.00091945863	0.0012593283	0.0073284456	0.0068867737	-0.2942651	-0.00045818012	0.015489015	0.0074789003
Myo1c	-0.00020474296	-0.00057868776	0.05152951	-0.13409372	-0.37534672	0.011216243	0.0023854296	-0.009084358
Slc48a1	-0.0012730758	0.0019231762	-0.000398181	0.08446781	-0.3119836	0.0018933462	0.030198332	0.0028420794
Tubb2a	-0.003290567	0.1368454	-0.0018388027	0.0022746408	-0.3729759	-0.0099014575	0.18592945	0.24613327
Fcna	-0.0002536095	0.00466859	-0.0028056093	-0.00095638324	-0.2916177	0.0010702234	0.0011783169	0.0013144347
Ehd3	-0.44650385	0.04331438	0.0055092177	0.13324146	-0.35357183	-0.0018765685	0.42478466	0.015453419
Thrsp	98.6803	0.0125166755	-0.025491513	0.0026206991	-0.35179892	0.010832536	0.0010993191	0.017005058
Me1	0.00029134657	0.20171729	-0.00496125	0.17267974	-0.5189036	-0.0019172434	0.33036408	0.1629206
Mlxipl	-0.0026990492	0.044044115	-0.0033419628	0.010266168	-0.35210013	-0.0040546744	0.05309228	0.007445172
Herpud1	-0.005743291	0.0013877201	0.0010909118	0.0033298742	-0.33259648	0.02225456	0.042962816	0.013887141
Onecut2	-0.004027084	0.0026685146	0.00615754	0.17777027	-0.20019215	-0.0013865707	0.4784029	0.045723755
Pqlc1	0.0010442226	0.04873656	0.00014937701	0.04354903	-0.30790457	0.0033237915	0.12930991	0.067043975
Tnfrsf12a	-0.0025374687	0.0049921493	0.0010025526	0.028336054	-0.26994142	0.000829901	0.10780166	0.15268183
Khk	0.00164868	0.020075137	-0.07906953	-0.046226732	-0.3861585	0.0017509494	0.0001125737	0.021759866
Mgll	-0.005305724	0.035596214	-758.065	0.00058662205	-0.38432387	0.001612477	0.009598226	-0.001320661
Pcx	-0.0038702565	0.00084007886	-0.22413531	-0.3125487	-0.4756771	0.091976315	-0.021824911	-0.038139004
Camk2n1	-0.0068683755	0.09781354	-0.00394788	0.10058137	-0.34727424	-0.0017613014	0.3946531	0.08073326
Gm4951	0.003875176	0.019591676	-0.0010511887	0.12753612	-0.29840133	0.009534954	0.36037078	0.21451803
Ctsz	-0.00014033244	-469.407	-0.05704815	-0.00049692875	-0.3912849	0.025857065	-0.0408897	-0.035022438
Epas1	-0.015705923	0.0070195366	0.006479757	0.0016203413	-0.32927585	0.00020179717	0.37215647	0.24241768
Slc10a1	-0.0021491589	0.013606284	-0.039590552	-0.14802389	-0.43881282	0.09642047	-0.00048939424	-0.00363947
Rhou	0.00088600616	-0.00075073575	-0.0017849924	0.013988649	-0.24237467	0.006130152	0.2140759	0.116167225
Agmo	0.00027267542	0.01818031	0.0009299588	0.008678341	-0.2978599	0.003537838	0.254792	0.15591225
Acp5	-0.00040512282	0.00342602	0.0005764615	-0.0008236964	-0.4160591	0.01817108	0.03402305	0.022762612
Slc25a47	0.0021026386	0.0021150454	-0.005118681	-0.11295484	-0.42660928	0.007810033	-0.004858756	-0.011192158
Zyx	-0.0028655734	0.010114494	0.0060224724	0.017685078	-0.3037992	0.0071027367	0.2183513	0.052801266
Aox1	-0.005132896	0.00234344	-0.0009428561	0.0020889528	-0.31926182	0.0026784705	0.24849471	0.047511276
Slpi	-0.004533565	0.010002737	0.0013348426	0.25610465	-0.5813211	-0.0008565606	0.115642406	0.4422768
Cfp	-0.008935481	0.0020871612	0.00049892673	0.0037828584	-0.4501037	0.0068652453	0.008816077	-188.226
H2-D1	-0.0065680114	-0.0014601225	0.07905882	0.15070161	-0.42481673	0.11151287	0.27444574	0.17875047
Grn	-0.0029705295	0.0012058794	-0.0031123937	0.11880291	-0.39603558	0.0009461176	0.174794	0.078887515
Maf	-0.0047869533	0.002381144	0.003503769	0.004785589	-0.35101166	-0.00093761296	0.157028	0.015632357
Pid1	-0.0023984506	0.008083096	-0.005698181	0.010891608	-0.39548314	0.026263373	0.25953338	0.14775416
Ces2c	-0.00720429	0.005710823	0.005301785	0.0012265011	-0.32827115	-0.00023689463	0.2345973	0.017780567
Marco	-0.0023933125	0.00019886377	0.009565231	0.00719677	-0.44741476	0.0033127926	0.023200957	-0.0025196774
Fam131c	0.0011851364	0.14227198	-0.0075037847	0.05169858	-0.58420604	-0.0025820353	0.28102204	0.25570565
Igfals	-0.0015341494	0.005118701	-0.0036202802	-0.0006740702	-0.34431952	0.0017228095	0.16208531	0.07035467
Insig2	-0.0052937046	0.0059231813	0.0009731605	0.00031865822	-0.29649255	0.0032670759	0.24773027	0.06257864
Aqp1	-0.10672176	0.0065414677	0.058819633	-0.0020394134	-0.32962134	-0.0099451095	0.37645984	0.0153473
Clec4f	-0.54659426	0.0032099509	0.0065010423	0.001866144	-0.7652673	0.001672169	0.34538192	0.0034976956
Bgn	-0.0056325537	0.0033317134	0.0052032173	0.0050672297	-0.38759378	0.0005993022	0.19429211	0.0044924836
Pltp	-0.0036391085	0.0026965106	0.0007273824	0.003273975	-0.4445015	-0.0019891006	0.14138407	0.010531164
St3gal1	-0.007918482	0.0056548817	0.0004794505	-0.003279868	-0.41088566	0.003241231	0.19803944	0.0042458028
Dmpk	-0.003378742	0.0023621053	0.0007314929	0.008658825	-0.45701766	-0.00064274116	0.1835997	0.005689835
Hrg	-0.004226062	0.006475003	0.00260788	-0.0026595397	-0.50530475	-0.0020734426	0.08418001	0.0014219029
Ctss	-0.0034658415	-0.0002678883	0.030268578	0.06711198	-0.47331765	0.03929464	0.23338252	0.034834094
Atf3	0.0029115705	0.0018323851	0.0030630005	0.0068295393	-0.47851372	0.0032113972	0.16753162	0.13347958
Col14a1	0.0012331948	0.0075358036	0.0029107989	0.00854456	-0.46380183	0.003663528	0.33256888	0.017140144
C1qb	-0.00600907	0.0027239313	0.002140143	0.02562841	-0.4779677	0.025917388	0.13110788	0.003400869
Phospho1	-1368.67	0.017645476	0.0008473766	0.01926616	-0.5008531	-0.00047628413	0.28800288	0.017499119
C8g	-0.0048638657	0.25513	-0.0047835885	0.0057694595	-0.6731831	0.0072430484	0.22921284	0.04661994
Cyp2c55	-0.009149347	0.012719593	0.006299476	-0.0064212577	-0.7200534	0.013006538	0.49637455	0.24667963
Slc40a1	0.0007000978	-0.0073633282	0.0030759135	-0.15739614	-0.61087775	0.0065394733	-0.005316286	-0.019369392
Cfh	-0.0014904641	0.0027632567	0.015542656	0.0013903349	-0.5800925	0.0005081122	0.032054298	0.00080375036
Cbr1	-0.0016827493	0.021675125	-0.00076349964	0.03285815	-0.514271	-0.00079395756	0.12403359	0.0045653083
Sod3	-0.018486911	0.0029356543	0.002821452	0.013572423	-0.5126504	-743.246	0.34649846	0.002994141
Osgin1	-0.057511255	0.003229478	0.0020570266	0.006077588	-0.6539522	0.0049903393	0.14627585	-0.00015718161
Serping1	-0.014751209	0.004492785	-0.0028165327	0.0050530396	-0.62018853	0.011443316	0.35353938	0.017117258
Adh4	-0.0029642924	0.0080565205	-0.0008524741	0.009841726	-0.6665727	0.0011861882	0.1202114	0.0059394757
Clec4g	-0.0051752175	0.006560681	0.003410134	0.0021419914	-0.646574	0.003329665	0.4270781	0.0007058801
C1qa	-0.17678778	-0.0029423994	0.004351575	0.10800816	-0.6735266	0.072976254	0.1982577	-0.0011758888
C1qc	-0.005295073	-0.004631085	0.001276184	0.061318398	-0.6055533	0.10695168	0.08478199	-0.0041437875
Lrg1	-0.699179	-0.2762415	0.06836396	0.036987778	-1096611	-0.00036256982	0.21939996	0.15341893
Fmo5	-0.0026309597	0.001255834	0.004972665	-0.30149856	-0.9078969	0.14625286	0.13696568	0.12071013
Cd36	-0.012388898	0.31837112	-0.0011709096	-0.0028066433	-0.8910755	0.0010068198	0.18319766	0.12722427
Gbe1	-0.0018255124	0.1766647	-0.10056583	0.027054153	-0.8071316	0.079666145	0.10821188	0.15470402
Ccl6	-0.0068545877	0.0024481	0.002258543	0.0010877842	-0.7811999	0.028727768	0.1304354	-0.0011508177
Fitm1	-0.0026901762	0.0026285287	-0.005752253	-0.003936656	-0.94954836	0.00215967	0.15615612	0.09268801
Fam25c	0.0009032228	0.001048513	0.00022329207	0.0053606825	-10697837	0.001851884	0.28829604	0.21309659
Ly6d	0.0002447858	0.0034740635	0.08586721	-0.006579957	-12507707	-0.0007118126	0.74540955	0.009562987
Apoa4	-0.0037870044	0.2637789	-0.59837973	-0.29785997	-13202764	0.33072776	0.2630436	0.124825075
Mbl2	-0.0017114251	0.0053914357	-0.0008877352	-0.0070685335	-11626734	0.010326109	0.0065722307	0.0016688443
Cyp4a14	-0.66182923	0.27690986	0.06557069	0.16729054	-16187301	0.038960565	0.28294227	0.0016316043
Nr1i3	-0.003434483	0.011043543	-0.0022558144	-0.0011492545	-12189188	0.001020208	0.01019955	0.0004704328
Gabrb3	-0.0074156574	0.2329293	-0.0006304192	0.0034324885	-12509854	0.004808736	0.17349152	0.024394335
Cyp2c29	-0.013255917	0.0023347782	-0.0011625167	0.1742589	-17490668	0.0012463501	0.15104046	-0.0025825049
St6galnac4	0.0072030434	-0.18163465	0.00015789973	-0.020830562	0.13146283	0.0015521605	-0.46323088	-0.6157038
